# Supplementary material for: Development and validation of microsatellite markers for Brachiaria ruziziensis obtained by partial genome assembly of Illumina single-end reads
Source: BMC Genomics. 2013 Jan 16;14:17. doi: 10.1186/1471-2164-14-17 (PMC3565986; doi:10.1186/1471-2164-14-17)
Supplement: Additional file 1 — List of 500 Brz markers, including their primer sequences, melting temperatures, expected product sizes, and repeat motifs. [file 1471-2164-14-17-S1.xls]

## Sheet: Brz markers
SSR Code	Orientation	tm	Seq	Expected Product size	Motif
Brz0001	FORWARD	56.96	GCTGAACTAAACATTGGAGGA	154	(TC)8
	REVERSE	57.93	AAGTGTGTGCTTTTCACTTGG
Brz0002	FORWARD	58.01	AGGATTGCAACAATGTGGTTA	152	(GA)8
	REVERSE	57.02	TCTTGGTAGGAGAGATGGTCTT
Brz0003	FORWARD	58.81	AATCGGCACATCAAGAGAAGT	146	(AG)9
	REVERSE	60.59	CGCAAGAGCTCGACAGCTA
Brz0004	FORWARD	57.93	TTGTTGTGGTACACCGGTACT	150	(AT)13
	REVERSE	57.91	CAAAACCTGAATCACCATGTC
Brz0005	FORWARD	57.99	TGCAGGAGAAACACAAACTTC	149	(AT)5
	REVERSE	58.48	TTTGGCCATTTGGTTCTTAAT
Brz0006	FORWARD	55.45	TGATACTTCTTATAACCGACAGC	145	(AT)5
	REVERSE	58.38	CAGCTAGCAAACGTCTCAAAA
Brz0007	FORWARD	58.17	CAAGATTTTGAGGGGAGGTAA	158	(AC)9
	REVERSE	58.19	TCAACTCTGGCCTTTCTCTTT
Brz0008	FORWARD	58.16	CGTGAACTTCTGCTGTGACTT	155	(CT)8
	REVERSE	58.33	GTAACGCTAAGCATGATGGTG
Brz0009	FORWARD	53.96	GTAAGTACCATGTAAAAATGCAA	146	(TA)8
	REVERSE	58.02	AAGACAATAAGAGGCATGAGTGA
Brz0010	FORWARD	57.91	GATTGAAATTGCTTGCCTGTA	160	(TA)7
	REVERSE	57.95	CAGTGAACACACCATAATCAATG
Brz0011	FORWARD	57.71	AGCATAAGCACACAAATAAGCA	141	(CA)9
	REVERSE	58.30	CCTTAAGGTCCAGTCCTTTGA
Brz0012	FORWARD	57.72	ACTCAAACAATCTCCAACACG	160	(AT)8
	REVERSE	57.71	CCCACAAATGGTGAATGTAAC
Brz0013	FORWARD	58.06	TGATACTCACACAAGGGGAAA	155	(TA)9
	REVERSE	57.48	AAAAGACCCAATGAGAAAAGC
Brz0014	FORWARD	57.97	CGCCACGGTTTCTTAGTCT	154	(CA)7
	REVERSE	58.24	TAAGGTACGGTGTGGCTAACA
Brz0015	FORWARD	57.76	AATAGAAAACGTGAGCCCATT	155	(TA)10
	REVERSE	58.35	TCCACCAATATGATTCAAACG
Brz0016	FORWARD	58.49	TATTGTGGAGGTGCATTTGTC	160	(AG)9
	REVERSE	57.82	CTGTCGTCGTAGAGATGGTGT
Brz0017	FORWARD	58.15	TTCCATTTATTTGCCTGTTCA	146	(CT)12
	REVERSE	58.46	ATTTTCCCTATCCGACCTTTC
Brz0018	FORWARD	58.16	TGCTGTGAATATTTCATTTCCA	157	(TA)6
	REVERSE	57.79	CAGGGACAACTAACACAGAACA
Brz0019	FORWARD	57.97	GTCCTTTTCAAACACCCGTAT	152	(AT)6
	REVERSE	54.92	AGAGAAAATAAAAGCAAAGCAC
Brz0020	FORWARD	58.17	GGAAAGAGATTCGGGTTGTTA	151	(CT)5
	REVERSE	58.19	CTACTCTCCCAGCCAGCTATC
Brz0021	FORWARD	58.37	CAGCTGAAAGTTCCCAAAAAT	149	(CT)12
	REVERSE	57.77	CTGAATGATAAAGGGTGCAAA
Brz0022	FORWARD	58.52	GTGTCATGCCATGTATGCTTT	154	(TA)5
	REVERSE	57.50	CTGGATCCATTAAACCACGTA
Brz0023	FORWARD	57.80	ACTGAATTGCTTCCATCCTTT	144	(CA)15
	REVERSE	58.58	GGTACCCATGATGGTGAAGAT
Brz0024	FORWARD	58.36	ATGTCTGGTGAGGGTTTGATT	156	(TA)8
	REVERSE	58.16	CTGGGAAAGATCAAAAGTGGT
Brz0025	FORWARD	57.59	CACCTTTACACCTTGATTCCA	141	(CA)8
	REVERSE	58.25	CGACTTCGGTTGAAAACCTAT
Brz0026	FORWARD	57.70	GCACCTTGTAACAATGCAAAT	160	(TA)5
	REVERSE	59.08	TCTTTGTGGATTTGGGTTAGC
Brz0027	FORWARD	58.31	ACACGACGCAAATTCATTCTA	148	(AG)8
	REVERSE	57.94	CCTACAACGGTTATCCTCCAT
Brz0028	FORWARD	57.72	CATGGACAAGGAGAAGATTGA	158	(TA)8
	REVERSE	54.84	TGGGAGTTAACATTAGTGTTTTT
Brz0029	FORWARD	57.82	TTTGTGCCAAAGTCCAAATAG	150	(AG)14
	REVERSE	56.92	TATTCCAGCTTCTTCTGCCTA
Brz0030	FORWARD	57.78	CCTTCCATGTTCACAGAAGAA	151	(CA)12
	REVERSE	57.99	TCACTTTGTTTCTTGCCTCAC
Brz0031	FORWARD	57.74	CCCCCATTTAACACCATAGTT	157	(AT)9
	REVERSE	59.24	GCTCAAAATGCAATGTACGTG
Brz0032	FORWARD	57.71	TCCTAGCAAAACGAGATCAGA	155	(AG)9
	REVERSE	57.73	CAACAATAGAGCGTTTGAAGC
Brz0033	FORWARD	57.53	CCTTCATGGGTGAATCTGTAA	147	(CT)8
	REVERSE	57.76	TCTGTCACCAGGTTCTGTTTC
Brz0034	FORWARD	57.77	CGGTGTTAATCATTCTGCACT	160	(AT)6
	REVERSE	56.31	TTGACCAACAGATTTGTTACCT
Brz0035	FORWARD	58.43	GCCACTAATGAAAATCCCAAC	155	(CA)7
	REVERSE	57.77	CGTGGATGACACTTGCTTATT
Brz0036	FORWARD	58.16	CAAGCCATTGATGAGATTGTC	144	(TC)9
	REVERSE	57.32	TCACCAAACTAGTGAGGGAAA
Brz0037	FORWARD	57.30	GAAACTGCACAAAACACACAA	150	(AT)6
	REVERSE	54.00	AGGAACAATTTGAACCTAACA
Brz0038	FORWARD	58.34	CTGAAAATAAGAGCCGTCCAT	152	(AG)9
	REVERSE	56.94	ATAAGGTGAGCCACAACTGAG
Brz0039	FORWARD	58.04	ACTCGACTCCTTATGCGAGAT	150	(TA)6
	REVERSE	57.96	TTAACAGGTCTCATCGTCTGC
Brz0040	FORWARD	58.56	ACCTCTTGTCCCTTGGTTACA	149	(TA)5
	REVERSE	58.49	GGAGATCGTTCAATTTGTTCC
Brz0041	FORWARD	57.59	TGGACCTATGGCTGAATTATG	144	(AT)5
	REVERSE	57.80	ACTTGCTCAAGCGATAAGTGA
Brz0042	FORWARD	58.13	CTTTTTATTGGAAGCCACCAT	152	(CA)9
	REVERSE	58.42	GGGTAAGGTAACCCCTATGCT
Brz0043	FORWARD	57.75	TCATTCAGTCCTGGTGATAGC	149	(TA)8
	REVERSE	57.56	CATCAATCAATAGGTGCCACT
Brz0044	FORWARD	58.31	TTCCTTTCTTTGCTTTGCTTT	272	(AG)9
	REVERSE	58.97	GCAACATTGCTGCAAATAGAA
Brz0045	FORWARD	57.48	TTTCTTGGATCTAATTTTCATGC	144	(TC)7
	REVERSE	58.17	ACAGCAACCCACACGTATCTA
Brz0046	FORWARD	59.21	TAAGCATTTCACTTCCCCTTG	160	(AT)6
	REVERSE	58.03	GGGTATAAGCCCATACAGACAA
Brz0047	FORWARD	58.00	TGTGAGACATAAACCATTGGAA	153	(GA)8
	REVERSE	58.83	AATGGGTGCTGGAAATGTAAC
Brz0048	FORWARD	58.43	GAATCTAAGCAGCGGATCAAT	149	(AG)13
	REVERSE	57.92	TCACAAGAAGGTCCTCACAAG
Brz0049	FORWARD	57.56	GTCGGCCTTTCTAGATTCACT	154	(AT)6
	REVERSE	58.63	GGTTCTTTCACTGGACTCACC
Brz0050	FORWARD	57.83	GCTATCCTAACTGGGGTGAAG	157	(AG)7
	REVERSE	58.80	AGACCCAGAAGGGAAGAGTTC
Brz0051	FORWARD	51.02	CATAATTCTTAACTTGCTTAGTG	147	(TA)7
	REVERSE	57.57	AGATGAACTTCCCATCAAGGT
Brz0052	FORWARD	57.84	TTGAGACAAAGTTCGTTGACC	159	(AT)5
	REVERSE	54.33	TCAGGTGTGAGTTAGTTTAGTGA
Brz0053	FORWARD	58.04	GAGATCGCTGGAGACGAGT	150	(AG)9
	REVERSE	58.35	GATCCAAGATTTGTGGTTTCC
Brz0054	FORWARD	57.52	CACATTGCAGATAGTGAAGCA	142	(AT)5
	REVERSE	58.37	TGGAAGGTGCTTGTAAGATGA
Brz0055	FORWARD	57.05	AAGGTTAAAGCCCCTAAACAA	159	(AC)9
	REVERSE	57.84	TCCCAGCTTTCAATGTAGATG
Brz0056	FORWARD	58.36	AACCCCAGTGTTTGTTATCGT	148	(AT)8
	REVERSE	57.38	ATTTATCACAAGCAACGAGGA
Brz0057	FORWARD	57.77	ACAAGCTTTGCTCAGAAATGA	154	(GA)7
	REVERSE	57.79	AGTAGAAAGGCCTGCAGGTAG
Brz0058	FORWARD	58.37	CGATCTGACAATGAAAACTGC	140	(CA)13
	REVERSE	57.26	TATACCGATTCACTGCACCTT
Brz0059	FORWARD	57.74	GGAAAGAGGATAGCAATGACC	141	(TA)7
	REVERSE	58.28	TTAAAGTCCAATGCTTGTCCA
Brz0060	FORWARD	57.84	AGATGAGGAAGACGAACAGGT	153	(AT)7
	REVERSE	57.21	GCTCAATCTCTCCTTCCTTTC
Brz0061	FORWARD	58.17	TTGCCTGACAAGAAGTACAGC	151	(AT)6
	REVERSE	57.72	TTTGAGTGATCGTGTTTCACA
Brz0062	FORWARD	57.50	TTGCGGTCAGCTTATAACAAT	155	(TC)6
	REVERSE	59.79	ATTGGGGAAAGATTTGAGCAT
Brz0063	FORWARD	58.69	CAAACACTTGCAACCCAGATA	147	(CT)10
	REVERSE	57.36	CATTTTGGCTTTGATAATTGC
Brz0064	FORWARD	58.09	TATGCAACTGTGTGCTGCTT	152	(CA)9
	REVERSE	57.67	TTGAAATAAATTCAGCCTCTTTG
Brz0065	FORWARD	57.92	AGCTAAGCAAATTTCAAGAACG	147	(CA)11
	REVERSE	58.03	TAATGTGGAACATTGCCCTAA
Brz0066	FORWARD	57.78	GTGACTGTGAGCAGGAACAAT	145	(TC)7
	REVERSE	58.06	CGAAAAATGAGAAGAGGAAGG
Brz0067	FORWARD	56.74	TTAGATTCCTCAGGACATTGG	156	(AT)9
	REVERSE	58.28	TCCTATATGCCGTCGTACTCA
Brz0068	FORWARD	57.07	TTGGTAGCTGTTGTTCCTCTC	152	(CT)18
	REVERSE	56.99	TCTGCAGACAATTGACAAAAA
Brz0069	FORWARD	58.49	TGGAAGCAAGTTTCAGAATCA	160	(AC)9
	REVERSE	56.43	AAGTTAAAAAGACCTCGAAGGA
Brz0070	FORWARD	58.05	CATGTCTGCTAGGCAGTGTTT	145	(AT)8
	REVERSE	58.09	AGAAGGTGACTTCCATTGACC
Brz0071	FORWARD	57.92	ATTGCAGAAGTACATGCAAGG	142	(GA)8
	REVERSE	57.91	ATCACAACGACCACAACAGAT
Brz0072	FORWARD	57.16	TGTATGCTTTATAGTGCCACAAG	140	(AT)8
	REVERSE	56.93	ATGGAGGCACTCTATTTCCTT
Brz0073	FORWARD	57.97	CGAAAATCTAGCCAAACACAA	144	(TA)9
	REVERSE	58.08	CCAAAAGCCAAAATCTAAAGC
Brz0074	FORWARD	58.51	GACGGGAGACCACTAATTCAC	147	(AC)5
	REVERSE	57.96	CATGGTAATTCCAATGTCTGC
Brz0075	FORWARD	58.33	GAAGCTGCAAAGGCTGAGT	150	(CT)10
	REVERSE	57.94	GGAGGAGAGAGAAGAGCAAGA
Brz0076	FORWARD	57.14	CCTAGAATGCGGAAGTAGTGA	151	(AT)7
	REVERSE	57.87	TTACGTGTTCCTCGACTCAAC
Brz0077	FORWARD	58.13	ACCTCCTATCTTTCCATCGTG	141	(TC)9
	REVERSE	57.53	AACGAGCTCTATTAGAAGCATGA
Brz0078	FORWARD	57.89	ACAATTCAAGAAGATGCGTTG	158	(AG)7
	REVERSE	57.29	GGAGTTCCCTGAGAGACAAAT
Brz0079	FORWARD	57.83	AGAAGATCTTGCCTGAAAAGC	154	(TC)5
	REVERSE	58.05	TTCCTCATGGTATGGCATCTA
Brz0080	FORWARD	57.85	ATTAAACTTGTGCAAGCATGG	150	(AT)5
	REVERSE	57.95	AAACAAGCATTTGCCCTTAGT
Brz0081	FORWARD	58.15	TGTGAAGGGATTTCTTGCAT	247	(TC)5
	REVERSE	57.60	TTGTTTGCTGCTTATGTTGC
Brz0082	FORWARD	58.09	CATTTACCCATCCAAAGCTG	258	(TA)9
	REVERSE	58.69	GATATTGGAGTCGGCTCTCC
Brz0083	FORWARD	58.11	CATGATATTTGCCTGTCAAGG	251	(TC)5
	REVERSE	57.46	AGCACCGGTGATGTGAATA
Brz0084	FORWARD	57.15	CTGCTTCAAATCTCGGATAAA	260	(TC)9
	REVERSE	58.03	ATCAAAACTGCTTTCGCAAC
Brz0085	FORWARD	57.30	AATTCTGCCAATGATGCTTT	246	(AT)7
	REVERSE	58.53	AGCACATTTGTTCTCGCACT
Brz0086	FORWARD	58.23	CGTGTGCAACAAAATTGAAA	240	(AG)9
	REVERSE	56.97	AAATCGCAAGGAAGTACTGG
Brz0087	FORWARD	58.07	TTCCCCCACTACTCATCTCA	243	(GA)9
	REVERSE	58.45	AACAGCACACCGTAGCAAGT
Brz0088	FORWARD	57.40	TTGTTCCAAAACTTGAATCTGA	255	(GA)5
	REVERSE	57.53	CCACTACAGCTCGACAATAGG
Brz0089	FORWARD	58.47	CAAACCTATTCCACGGTCAA	249	(TC)13
	REVERSE	57.23	TGGACAATGCTATTCAAACG
Brz0090	FORWARD	57.51	AAAGTCGCTGACACTATGATGA	260	(AC)7
	REVERSE	58.00	GCTTGATGACCTACCACCAC
Brz0091	FORWARD	58.15	TCCGATCAGGGTCAAAGTTA	257	(AT)5
	REVERSE	56.94	CCAAGTACACATGCCCATTA
Brz0092	FORWARD	58.07	TTGATCAGTGGGAGGTAGGA	251	(AT)6
	REVERSE	57.85	TGAAACTTGTCCCTTTTTCG
Brz0093	FORWARD	56.54	CAACCAGCCTTAGTTAAATGG	259	(TA)5
	REVERSE	56.01	CCTGACTGGGCAGTAAGTTAT
Brz0094	FORWARD	57.97	ATGATTTGATACGCCGTTGT	256	(AT)6
	REVERSE	57.78	CTTGGGACAAAGCCAAAGT
Brz0095	FORWARD	57.60	TAACATGGCTGTTGTGGAAA	251	(CA)5
	REVERSE	58.00	ACTCTTCATCCGGTGGTGTA
Brz0096	FORWARD	57.23	ACAAGTTAGCCTTGCGACTC	249	(TA)5
	REVERSE	57.94	CCAATTGTGGATGGCTTAAC
Brz0097	FORWARD	58.32	TAATTTGTTCCACCCACAGG	244	(AT)8
	REVERSE	58.03	GTGACAGAGTTCGGGAGCTA
Brz0098	FORWARD	58.28	AGCTTGCACATAGCAGAAGG	249	(AT)9
	REVERSE	57.67	TTTTTGTGGCACACAGGTAA
Brz0099	FORWARD	58.75	TCGATCGGAGAACTGATGTC	245	(AT)9
	REVERSE	57.94	TGGATCGGACATACTCCTGT
Brz0100	FORWARD	59.08	CCATCTGCAATTATTCAGGAAA	256	(AT)11
	REVERSE	57.64	GTTCTTGGTGCTTGACCATT
Brz0101	FORWARD	58.32	TGCAGAAGCATCTTGCAGTA	254	(TA)9
	REVERSE	57.78	ATGCGCAGAAAATACAAACC
Brz0102	FORWARD	58.79	AAAACTCGCCATGAGAAGGT	248	(TC)5
	REVERSE	58.39	TTTGTGATCGGCTTGCTTAT
Brz0103	FORWARD	58.32	CGTGTATTCGTAAGGGCAAG	250	(TA)5
	REVERSE	57.91	AGGACCAATCATGTTGGAGA
Brz0104	FORWARD	57.26	TAAGCCAATTAAGCCAAAGC	245	(AT)5
	REVERSE	58.83	GCGGTAACATTACCCGATTT
Brz0105	FORWARD	59.09	CTGATCATTCCTGGTCAACG	250	(CT)7
	REVERSE	58.16	TGGCGGGATTTAAGTAACAA
Brz0106	FORWARD	57.97	TGAACACACAGGTTCCATTTT	254	(TA)5
	REVERSE	57.64	GATGTCAACCAGCAAACCTT
Brz0107	FORWARD	55.60	AGAGGAATTGACTTGGAAAAA	246	(GA)19
	REVERSE	57.85	GCATGCACGTAAATTTTCACT
Brz0108	FORWARD	57.58	CCTGACTCTCAGGAAACTGC	256	(AT)7
	REVERSE	58.05	CGTCCAAAATCAGAAACCAC
Brz0109	FORWARD	58.10	TTGAATTGTGGTCATTGCTG	254	(GA)11
	REVERSE	58.57	TGGCATGAAGGACCTATTTG
Brz0110	FORWARD	57.97	CAAGCAGCAATTGGAAAGAT	254	(AT)11
	REVERSE	57.91	GGACAAGCTAGCCGAATGT
Brz0111	FORWARD	58.00	GTGCTTCTGCATGGCTTAAT	251	(TC)9
	REVERSE	59.91	TATATGGAGGTGCCATGCAA
Brz0112	FORWARD	58.16	CATGTTTGAACAACCTGCAA	243	(CT)7
	REVERSE	57.88	TCCATGTGTCTCTTCTGCAA
Brz0113	FORWARD	58.00	AACAAGTAAGCTCTGCAGCAA	246	(CT)6
	REVERSE	57.24	TGAGTTGTACCAGTCGATGC
Brz0114	FORWARD	57.92	GTGAGCGATGACTTGCCTAT	247	(GA)14
	REVERSE	58.89	AGCGACAGAAGGAAGGGATA
Brz0115	FORWARD	57.96	AATTCATGATCGGAGCACAT	252	(AT)6
	REVERSE	57.67	TGAACAATGGCTTTGAATGA
Brz0116	FORWARD	58.12	TCAAGAAATGGACTCCCAAA	250	(AG)16
	REVERSE	58.33	TCTAGGTCATGCAAGCCATT
Brz0117	FORWARD	58.49	AGCTAAGGGGCTACTGTTGG	260	(TA)5
	REVERSE	57.72	CGCGATCTCCAAAATGTAAT
Brz0118	FORWARD	58.30	AGGAGGTCCAAATCACCAAT	252	(CT)11
	REVERSE	57.69	CGTCAGCAATTCGTACCAC
Brz0119	FORWARD	57.58	CAGATGACGTGAAGGGATTT	248	(TA)7
	REVERSE	57.89	ACCGACGAAATCATATTCCA
Brz0120	FORWARD	57.45	CTGGTGATCTTACCCGTGAT	250	(CA)8
	REVERSE	58.57	GCACCCTCTTGTCACCATTA
Brz0121	FORWARD	56.74	TGTCCTTCTCTCTCCTTGCT	247	(GA)7
	REVERSE	58.16	GCAATCATCCATTCATCCAT
Brz0122	FORWARD	58.08	CATTGCTCCTCTCGCACTAT	253	(CA)6
	REVERSE	58.04	CTGCAGTTAGCAGGTTGGTT
Brz0123	FORWARD	57.61	TCTCTAGGCCAACTCCTGAA	251	(TA)6
	REVERSE	57.97	GACAAGCCTAAAGCAATCCA
Brz0124	FORWARD	57.60	AGGGACGCACACAATTTAAC	255	(CA)8
	REVERSE	58.01	GCTTTGCTTGACTTTGGTGT
Brz0125	FORWARD	58.57	CAGCAAATGGGGTAAGATGA	254	(TA)5
	REVERSE	57.98	TCTCACACAAGCAGCAATGT
Brz0126	FORWARD	55.70	AACAGAAGATTCCCTTCCAC	256	(TA)5
	REVERSE	58.20	GCCATCGTTGCCTTGTAA
Brz0127	FORWARD	57.29	TCCGTTCTGATAATCCTTTGA	249	(TA)7
	REVERSE	58.28	GAGTGGGTTGTCTGCTTGAC
Brz0128	FORWARD	58.05	AAGACGCATCAATTCTCAGC	256	(CT)9
	REVERSE	57.22	TTTCAAACCTGGTACCAAAAA
Brz0129	FORWARD	57.93	TTGTACGTGCGTCTAGTGGA	254	(AT)6
	REVERSE	57.31	CGTTCTACCCGGTTTTGTAG
Brz0130	FORWARD	57.99	TCCTTTCATGAACCCCTGTA	248	(CT)14
	REVERSE	58.33	CATCGCACGCTTATATGACA
Brz0131	FORWARD	56.09	TGCAATGACATTAAATCAACC	260	(TC)7
	REVERSE	56.54	GCTGCAACACAAACAAAATAA
Brz0132	FORWARD	58.04	CAGCGTTACAGAGGTTCGTT	251	(TC)9
	REVERSE	57.17	TTGCTAAACAAGCTGTTCCA
Brz0133	FORWARD	57.44	TACGCGCCTACTGATGTATG	251	(GA)5
	REVERSE	58.59	CTTCTTCCTTTCCTCCGAGA
Brz0134	FORWARD	58.00	AAGTGCAATATGAGCCGAAG	254	(CT)8
	REVERSE	57.47	GCAGTATTGCTGGTGTAAAGG
Brz0135	FORWARD	58.36	ATGCCCAGAAGAGGAATAGC	253	(TA)7
	REVERSE	57.83	GAAGCATGTGTCAAGCAATG
Brz0136	FORWARD	57.97	TTTTTACCCACCTTGGTTCA	251	(GA)9
	REVERSE	57.79	CTGCCAGAGGCAACTTTTAG
Brz0137	FORWARD	58.17	GAAGCTTGAGCCAAATGAGA	242	(AT)9
	REVERSE	57.97	AAGTATGGCGTGGTGGATAA
Brz0138	FORWARD	57.84	TACTCACATTGCCTTCGACA	250	(CT)7
	REVERSE	58.15	ACGTGCAGAAAAACCCATTA
Brz0139	FORWARD	57.95	ACCATGCCGTGATAGTTTGT	243	(TC)9
	REVERSE	57.67	TCTGGAACCTAACCGAAATG
Brz0140	FORWARD	58.29	GCAAGTGTGGTGGGATATGT	254	(AT)9
	REVERSE	57.47	CACATTTGACCATACGCAAC
Brz0141	FORWARD	58.07	GCGCTTAGAATTCCTGATGA	253	(AG)8
	REVERSE	57.74	GAGGCCATCTAACCAAGTCA
Brz0142	FORWARD	58.80	GCTGGGTTATGCTAATGCAA	253	(CT)15
	REVERSE	57.75	TCAAGCATGAACATTGAAACA
Brz0143	FORWARD	57.86	GAGCTGTGGACAAATTTTGAA	243	(AT)7
	REVERSE	55.47	CTCCGAATATAATGCGGTTA
Brz0144	FORWARD	58.33	CAGCGTGATGGAGGATTTAG	255	(CT)17
	REVERSE	57.97	CCAATGCTGTACTTCTCTGGA
Brz0145	FORWARD	56.77	CAGGGGTGTACTTCTTCGTT	260	(GA)8
	REVERSE	58.20	ACCCATTTTCAGAGCACAAA
Brz0146	FORWARD	57.82	TGTTGCTAGCTTTGCAGATG	260	(TA)6
	REVERSE	57.42	AACTTTTGCTGATGGAGCAT
Brz0147	FORWARD	58.19	CTGAGGACGCTCCTACTGAA	244	(GA)14
	REVERSE	57.89	TTGATTTCAACACCCCAACT
Brz0148	FORWARD	57.87	GCTCTTGACCTTGACGATGT	255	(TC)10
	REVERSE	57.24	TGCACTTGAGAGAGACGAAA
Brz0149	FORWARD	58.26	GCAAGACCGCTGTTAGAGAA	245	(AT)11
	REVERSE	57.83	CTAACATGGACACCGCTCTT
Brz0150	FORWARD	58.11	CAAGGAACAGAGTGGTGGTC	246	(CA)8
	REVERSE	58.02	ATACTGACCATGCCAAGGAA
Brz0151	FORWARD	57.62	CGAGAGTACGAGGTTTGACTG	245	(TA)8
	REVERSE	57.71	CTGACCTAACCCCACTGAGA
Brz0152	FORWARD	56.92	ATGCTGCACTTACTGGTTCA	246	(TC)11
	REVERSE	57.76	GGCTATCAATTCGAAGACCA
Brz0153	FORWARD	58.02	AACACAAGGGAGAGGGAATC	251	(AC)16
	REVERSE	58.40	TGTTGGTCTTGCAGACAGTG
Brz0154	FORWARD	57.37	GACAATAATGCATGTAGCTTGG	255	(CT)7
	REVERSE	58.48	TCCCCCTCTCTCTCTCTCAC
Brz0155	FORWARD	57.84	CAGGTTCCAGGAGAGAAACA	252	(GA)10
	REVERSE	57.96	GCACCTCGTGTCTACGTCTT
Brz0156	FORWARD	58.27	GCCATGATGTTTCATTGGTT	260	(AC)7
	REVERSE	58.41	TTTTGCACCTTTCATTGCTT
Brz0157	FORWARD	58.08	AGTTGACCGCACATCAAAAT	246	(AT)10
	REVERSE	58.00	GTCGACTTGCAAAGGAAAAA
Brz0158	FORWARD	58.13	GTCGCTGATCTGCAGAGATT	251	(AT)9
	REVERSE	58.29	CGCAGTCAATGTCGTCATAA
Brz0159	FORWARD	59.26	GGATTATCCACGTGAAGATGG	258	(AT)8
	REVERSE	52.89	TCATAATCATAAAGCATGAAAA
Brz0160	FORWARD	57.99	GAAATGTTGATGGGCTGAAC	253	(CT)6
	REVERSE	56.78	ACATCTAGCATCGTCGATCA
Brz0161	FORWARD	58.17	GCTAGCGTGGAAACAAGAAA	293	(TC)9
	REVERSE	58.02	GAAATGCCCTGGTAGATGTG
Brz0162	FORWARD	58.27	TGCCAAAAGAGGGTTGTTTA	292	(AT)6
	REVERSE	57.74	TTACCCATTTGACTCAGTTCG
Brz0163	FORWARD	58.04	GGCATTTGCGACTTTTTAGA	305	(GA)9
	REVERSE	58.38	CACGGAGCTTCAAACTATGG
Brz0164	FORWARD	58.42	TATTCCACTTCCCATGTTGC	298	(AT)6
	REVERSE	57.95	ACACCAACAAGTCCCAAAAA
Brz0165	FORWARD	57.95	TTGACGGAGAACTCGTTAGG	301	(TA)7
	REVERSE	58.28	GCTAGCATCTTGCTTGTCGT
Brz0166	FORWARD	57.35	TGCATCAAATTGTTCTTTCG	296	(AT)4
	REVERSE	58.75	TATGGCAATCTAGCCACGAC
Brz0167	FORWARD	58.50	ATGAAACTCCAAAGGCCAAT	295	(AT)6
	REVERSE	58.65	ATGCAACATGCACAATCTGA
Brz0168	FORWARD	58.34	TCCTTGTTTACACCCCAATTT	309	(TC)8
	REVERSE	57.90	GCTGGCATTTCCAACTTTTA
Brz0169	FORWARD	57.68	TCTGGCAAAATTAAGTACAGCA	300	(TA)8
	REVERSE	57.83	AACCCAACACGACAAAATGT
Brz0170	FORWARD	57.50	TTCAAATAGAGGCAGTTTCCA	299	(CT)6
	REVERSE	58.07	TGAATACGAACAAGCAAGCA
Brz0171	FORWARD	57.33	TTGTCTCACTTGTGCACTCC	305	(AG)8
	REVERSE	57.75	GCTAGCAGGTAGCAAGATGG
Brz0172	FORWARD	57.95	CGACATCACCTTTGCTTTCT	301	(CT)8
	REVERSE	58.13	CGCTGCTACTCAACAGGAAT
Brz0173	FORWARD	56.73	ACCTGGACAGAGAGGTATGC	292	(AT)6
	REVERSE	58.54	TGCAATTGTCGATTGTGTGT
Brz0174	FORWARD	57.79	AATTGTGTTTCATGGGCATT	316	(GA)5
	REVERSE	58.20	CACCTTCCGAATGAAAACAG
Brz0175	FORWARD	58.13	TCACCAATCGTCTTGTTCCT	298	(AG)8
	REVERSE	58.55	ACCCAAACAAGCATTCCTTT
Brz0176	FORWARD	58.32	CGAGAGATGATGAGGGAGTG	306	(AT)5
	REVERSE	57.47	TCCTGGATGAACATGTGAGA
Brz0177	FORWARD	57.55	TGGAGTTGAGGCTTTAGGAA	304	(TC)7
	REVERSE	57.70	GTGTTTGGAAACCACTTGCT
Brz0178	FORWARD	57.54	TGTCATGACCCTAATGCAAA	313	(TA)8
	REVERSE	58.49	AAACTCAGGGGGTTCTGTGT
Brz0179	FORWARD	58.33	TTTCGGAGGAGGAGATTAGG	299	(TA)8
	REVERSE	58.27	TGGCCAACACCTTAGAAAAA
Brz0180	FORWARD	58.41	CACACGGTCCATCTTGATTT	302	(CT)6
	REVERSE	58.16	TCCATAATGCATTGTCTTGAAA
Brz0181	FORWARD	56.89	AGGGGGAGATGTTATTGTCA	296	(AT)5
	REVERSE	58.19	AAGCCGTTGCCAATTATGTA
Brz0182	FORWARD	57.92	ACGTTATTGGACTTGGGTGA	317	(CT)9
	REVERSE	57.80	AGCCTGACCAAATTCTTGTG
Brz0183	FORWARD	58.41	TTGAATCACTGGTGGGTAGG	295	(TA)5
	REVERSE	58.01	GAATTTTGAGTCCAACCCTGT
Brz0184	FORWARD	58.16	CAGGATACATAGCCTGGGACT	302	(AT)5
	REVERSE	58.05	TGAATCGGAAAACCTTGTGT
Brz0185	FORWARD	57.93	AGGTATTGCAAATACGCCTCT	290	(CA)5
	REVERSE	57.94	CTGGAGGGTATCCATGTGAG
Brz0186	FORWARD	58.30	CAAGCCCAACTACCCTGAG	298	(AC)10
	REVERSE	57.97	GTGGATACAAAGCCATACCG
Brz0187	FORWARD	57.99	GTTTGTGGCCTCATTCATTC	297	(AT)7
	REVERSE	58.11	TTTTTCAAAATCCGGTGAAA
Brz0188	FORWARD	58.19	AGTGTAGCTTGTGCCGAAAG	298	(AT)5
	REVERSE	57.88	TAGCGAAAGCGAGTCTTCAT
Brz0189	FORWARD	58.24	AGCCAAGCAGGCTTCTTTAT	298	(AT)13
	REVERSE	57.61	GTGGATCCAATCCAATTGTC
Brz0190	FORWARD	58.15	CGCGGGTAGCTAGTGTCTT	290	(AT)5
	REVERSE	58.20	GCCCTAAGAATTTGTCGTCAT
Brz0191	FORWARD	57.19	CAGTTTTCTAACTGCTCCATGA	305	(AT)5
	REVERSE	58.11	CAGCCCAATAATGCAAAATC
Brz0192	FORWARD	57.96	GGTCGCTGTCATTATCCATC	297	(AT)6
	REVERSE	57.94	AAATGTGTGCACATGAGTGG
Brz0193	FORWARD	58.29	ATATACTCCCAGCTTTCACACG	290	(AC)6
	REVERSE	57.98	GAGGGCAATAGCCTCTCAA
Brz0194	FORWARD	58.17	TCCCAGGACAAGCTATGGTA	305	(CT)9
	REVERSE	57.48	TCCACACCTCTATCCCAGTC
Brz0195	FORWARD	57.45	AACGTTGTGGAAGAAGTGCT	291	(AT)5
	REVERSE	57.92	AATTGTTCCAACGACGACAT
Brz0196	FORWARD	58.50	CTGCAAAGGCAGATTGACA	301	(AT)4
	REVERSE	54.79	CGCCATGTCATATATCATAAAC
Brz0197	FORWARD	57.29	TCTTTTGCCAGAAAAGTTCAG	294	(AT)6
	REVERSE	58.33	TGTCCATGCAAATACATCCA
Brz0198	FORWARD	58.00	GTCCATCCTCGTTAGTGGTG	298	(AT)7
	REVERSE	58.38	GCCTCCAAAAGAGGGTTAGA
Brz0199	FORWARD	58.73	GAGCAACATGGTGCATTCTT	300	(TC)7
	REVERSE	58.05	GCATGTCAGTCACGGTATGA
Brz0200	FORWARD	57.90	TTTCACGAGCACAGTTACCA	297	(AT)6
	REVERSE	58.04	TTCAGATGCCACATTTGATG
Brz0201	FORWARD	58.17	CTCTATGTTGTCCGGATTGC	290	(GA)8
	REVERSE	57.49	GGTGGCCCACAAATAAAGTA
Brz0202	FORWARD	58.22	GGAGAGACAACAGCATGGAC	317	(AT)11
	REVERSE	57.91	TGAGTGACAAACAATGGGATT
Brz0203	FORWARD	57.69	CGCTTGAGAAGCTAGCAAGT	301	(GA)8
	REVERSE	57.93	TAGCCTTTTGCATGGGTTAG
Brz0204	FORWARD	58.16	TCGTCCTCGACAACCTGTAT	291	(TA)4
	REVERSE	56.63	AAATCGTGTATGCATGTTCAA
Brz0205	FORWARD	57.63	AAATGGGAACGTTAATGCAG	294	(TA)5
	REVERSE	58.20	CATCCTCGTTTCCACTTTTG
Brz0206	FORWARD	58.23	GAAGTGGCAAGACACACACA	297	(TC)15
	REVERSE	58.31	TGAGCTTTTCGTCTCTCCTG
Brz0207	FORWARD	56.93	CCTCGAGGAGATACAAGGAA	299	(TA)6
	REVERSE	57.82	TAGGACCGTTCTTCATTTCG
Brz0208	FORWARD	57.42	GGTGACCTGGTCTATGGAAA	303	(TC)5
	REVERSE	57.92	TTTTCTGGGTGAATTGGGTA
Brz0209	FORWARD	58.35	CGCAAGAAAACAGAATGACC	303	(AT)4
	REVERSE	57.48	TCATGATCCAGGCATTACAA
Brz0210	FORWARD	58.60	CCGTGGCATAGAATATCGAA	314	(TA)4
	REVERSE	57.89	AGAGCCATACCCTAGACTCCA
Brz0211	FORWARD	57.87	TTTATATCTTGGCGGACAGC	295	(TA)7
	REVERSE	58.62	AAGGGTTCCTTTCTGAACCA
Brz0212	FORWARD	57.73	ACTCATTTTCACACGCACAA	301	(CA)5
	REVERSE	58.26	CGAAGAATTGCAGCAGAAGT
Brz0213	FORWARD	57.01	TGAAGCCCTTTCTAAATGATG	296	(CA)7
	REVERSE	57.74	GAACTAGGAAGCCATGGACA
Brz0214	FORWARD	57.58	TCTGGTGTCTCTTTGCTCCT	309	(AT)8
	REVERSE	57.27	TCCATGGTACCTGAATGACA
Brz0215	FORWARD	58.20	TTAACCTGCAGCAAGTAGCC	300	(AG)8
	REVERSE	57.66	TGCAACAATACCCAGCATAA
Brz0216	FORWARD	58.19	ACGAGAAGCTCGACAATCTG	300	(AG)9
	REVERSE	58.01	AGGTCAGCGGTTCTCCTAGT
Brz0217	FORWARD	57.80	GGTCCCTGTGCTCAGTTTTA	302	(TA)5
	REVERSE	58.07	ATAGGTAGCCCGTCAAAACC
Brz0218	FORWARD	57.85	CTTTGCATATGGTTGCTCCT	300	(AT)6
	REVERSE	57.65	CATTGGGAGAGAAGATCCAA
Brz0219	FORWARD	57.76	GCAGTTCTTGCTTTTTCAGG	302	(AT)4
	REVERSE	55.61	TCTCCTTATGCAAGGCTTC
Brz0220	FORWARD	57.14	TGCGAATGATATAACAGAAAGC	301	(AC)6
	REVERSE	58.03	TGCCATAAAATTTTGCCATT
Brz0221	FORWARD	58.44	TGCTAAAAACGCCATAAGGA	295	(TA)4
	REVERSE	57.90	TGTAGATCGATGTGAACTTTGC
Brz0222	FORWARD	58.48	AAATGATGCCAAAAATGACG	348	(CT)6
	REVERSE	57.90	CGTTGTTTGCATCTGTCAAG
Brz0223	FORWARD	58.67	GGTCACAATTTGGGTCACAC	294	(AG)8
	REVERSE	58.09	TCGCAAAAATTCTTCTGGAG
Brz0224	FORWARD	58.05	TGTGAGCAAAATTGAAAGCA	304	(CA)7
	REVERSE	57.45	TTTGGTGTTTTGCCTCTTCT
Brz0225	FORWARD	58.44	TTTTGCTCGCACAATAGGTT	321	(AT)8
	REVERSE	58.05	TCGACTTGCGAGCATATACA
Brz0226	FORWARD	57.92	GCATGGTGCGATAGTCTTCT	306	(AG)5
	REVERSE	57.57	TCTGGCTGACTGTGACTCTG
Brz0227	FORWARD	57.91	AGACCTACCGCTCCGACTAT	291	(TA)6
	REVERSE	57.75	GTTCACCACATCAACACCAA
Brz0228	FORWARD	57.85	CCACCTCATCATTTGTGTCA	307	(AT)7
	REVERSE	57.92	CTATGGGGTCCCATCTCTTT
Brz0229	FORWARD	57.15	GCTGTGTTTTGGATTGTTCA	303	(TA)5
	REVERSE	58.87	CCATATAACGACGCACCATC
Brz0230	FORWARD	58.07	CCGTTGGAATTCTAATTAACCA	292	(AT)6
	REVERSE	58.06	CCGAGGGTCTTGATTTGTC
Brz0231	FORWARD	57.13	TGCAAAAGAACGAACAAAGA	296	(AT)5
	REVERSE	57.84	ACCACTTTGGTCACGATGAT
Brz0232	FORWARD	57.76	CGGCAGTTTTAACATGACCT	299	(AT)6
	REVERSE	57.64	GCACCATGATTCCTCTGACT
Brz0233	FORWARD	55.41	TTTTTATTTGCATTAGCCTGA	300	(AT)8
	REVERSE	57.73	CAAAATCCGAAACCTTTTCA
Brz0234	FORWARD	57.64	CACGGGATCAATTGCTCTAT	304	(TC)9
	REVERSE	57.94	CAACAACGGTCATCATTGAA
Brz0235	FORWARD	58.33	CACACTCACACACGGAGAGA	298	(TC)9
	REVERSE	57.81	CATCCAGAGCCTGATGAAGT
Brz0236	FORWARD	58.38	CCTTGGTGCTTCATTCTACG	303	(CA)9
	REVERSE	58.41	GCTCTTGAGCTCACTCCTGA
Brz0237	FORWARD	58.08	TTGTCCATGCCTAGGTTGTT	310	(AC)7
	REVERSE	58.06	AATGGATGGGTGAAATGATG
Brz0238	FORWARD	58.03	TACACACCATCACGCAAAAC	303	(CA)5
	REVERSE	58.35	AATCCACGACCACTGATGAC
Brz0239	FORWARD	58.23	AGGCGTAAGACAATTGGTGA	308	(AG)8
	REVERSE	58.95	CGCAGGTTGCTACAACATCT
Brz0240	FORWARD	58.34	AGTGCTCGAGGCATACACAT	310	(TA)5
	REVERSE	55.07	AAATCCCAGAGTACATAAATCG
Brz3001	FORWARD	57.67	AAAGATGACATTGCCGTTTC	149	(TGA)6
	REVERSE	58.02	TTCAACTCATCGTCATGTGG
Brz3002	FORWARD	58.75	GCTGGAATCAGAATCGATGA	155	(TTG)9
	REVERSE	58.03	GAACTGCAGTGGCTGATCTT
Brz3003	FORWARD	57.27	GTTTCAGGAGGCATACAAGG	160	(AAT)7
	REVERSE	57.67	CAAGGCAGGAAGGTACACAT
Brz3004	FORWARD	58.28	TCATTCTGTGTGCGTGGTAG	154	(TTG)6
	REVERSE	57.26	AGAAACTTGCATCACCGATT
Brz3005	FORWARD	57.55	CAGAGGGTTAATGCACCAAT	143	(TGA)6
	REVERSE	57.73	GGAGAAGCATCCAAAAATGA
Brz3006	FORWARD	54.78	TTGATGCTTTATCACATTGC	148	(TTC)3
	REVERSE	58.19	CAGATTTTAGGCTGTGAAGCA
Brz3007	FORWARD	57.64	GGGGTAATGTACCCAGGTTT	157	(GAA)3
	REVERSE	57.82	ATTGCGAGAAATTGACAAGG
Brz3008	FORWARD	59.12	TAGTTTCAGAGGGGGAATCG	154	(TTC)3
	REVERSE	57.22	TGTGCCAAAATAACAGATGC
Brz3009	FORWARD	57.42	AGACTCTGTGCGGGAAATTA	151	(AAT)10
	REVERSE	57.08	ACTTCGCTTGTCCTACTTGG
Brz3010	FORWARD	57.85	AGGACAGTGTGTCGGAGAAG	148	(TCA)4
	REVERSE	57.20	GCAAGTTCCTTTCAAGCAGT
Brz3011	FORWARD	58.31	GACTGGGGATTTTCCTATGG	248	(AAG)3
	REVERSE	58.11	AAAAAGAATGGATCCGAAGG
Brz3012	FORWARD	57.59	GGCTTGCTGGAGAATCTTAAT	252	(GAA)4
	REVERSE	58.02	AATCCGCTTTTCTCGATCTT
Brz3013	FORWARD	58.37	GCAGCAGTACCTTGACCAAC	252	(TAA)4
	REVERSE	57.82	TCGAAGTAATTCGGAGGATTT
Brz3014	FORWARD	58.23	CAGGAACGATGGAGAAGATG	248	(GAA)10
	REVERSE	57.71	GGAAGAGATTCAAACCGTGA
Brz3015	FORWARD	57.36	GGTAAGTGGATGATGGAGGA	239	(TCA)5
	REVERSE	57.95	GAGTGCCAACAAAGAGCAAT
Brz3016	FORWARD	58.33	TAACCGCCCTGACAGAGATA	246	(AAG)6
	REVERSE	57.53	TTGAAATCTGCTATGCAAGGT
Brz3017	FORWARD	57.99	TGGTGAAGGTTGGGATTCTA	264	(GAT)4
	REVERSE	57.86	CCTTTCTTGCCAAACACACT
Brz3018	FORWARD	58.27	AGGTTCAGTGCGAGCTGTAG	250	(AAG)5
	REVERSE	58.09	GTGTGGCGTAGGTAGTGGTC
Brz3019	FORWARD	57.02	TATGGTGAAAGTGTGCAACC	242	(AAG)4
	REVERSE	58.13	CGCCTAGAACTCAGCAACAT
Brz3020	FORWARD	58.62	GCTCCTGGCCCTACACAT	232	(GAA)3
	REVERSE	51.05	CAACTTATTACAAGATGGAAAC
Brz4001	FORWARD	58.21	CATTTTCGAGACGGATTTTG	144	(ATTT)6
	REVERSE	58.09	GGCTGGTATTTTCAATGCAC
Brz4002	FORWARD	57.56	AACATGTCAAAGGAACAGTGG	154	(ATTT)6
	REVERSE	58.34	CCACACAGCAAACAATAGCA
Brz4003	FORWARD	57.74	TGAAGTCCTCAATGATGCAA	147	(CATG)7
	REVERSE	57.58	GCTGGTTTAAGCATCCAGAG
Brz4004	FORWARD	57.85	AGCAGGGAAGGTCAATCTTT	150	(AAAG)7
	REVERSE	57.60	CGAGCTAATTTCCTTGCATC
Brz4005	FORWARD	58.23	TCGTGGTCTGTGTTTGAGTG	151	(TAAA)3
	REVERSE	58.75	ACATGCCTGGAGCTATTGTG
Brz4006	FORWARD	57.69	TCCACACACACTTGTCTTTCA	159	(TTTC)3
	REVERSE	57.75	TAAATCCGCTTATGGCATTC
Brz4007	FORWARD	57.98	TTTGCAAAAGAAAAAGATGGTT	158	(TAAA)3
	REVERSE	56.89	TCCTTGGTCTGAGCAAATATC
Brz4008	FORWARD	57.97	TGTCGCATTCTCAAAAGACA	152	(AAAG)4
	REVERSE	56.81	ATATGCAAGTGTGTGGATGG
Brz4009	FORWARD	58.44	AACGAAGCTAATTTGCCACA	140	(ATTT)4
	REVERSE	57.22	TTTTTCTTGCCCAGGTTG
Brz4010	FORWARD	57.93	TCAGGGTGAAGGGAATATGA	159	(TAAA)4
	REVERSE	58.08	TACCTGCTGTTGGACCAAAT
Brz3021	FORWARD	57.01	AGAGAATAACTCCCCGAAAAA	74	(AAG)8
	REVERSE	58.57	CAATGGCTTCAGGAATGGTA
Brz3022	FORWARD	57.51	GTGGGAAATTTTGTGCTGAT	79	(ATT)9
	REVERSE	58.53	AATGATGCATTAGGGCCTTT
Brz3023	FORWARD	58.75	TAGCAGGTAGTCGGTGGATG	73	(AAT)3
	REVERSE	58.28	AAAAACCTATTCCCCACCAA
Brz3024	FORWARD	55.41	AGGTATACCAAGCAAGCTCTC	71	(TTC)3
	REVERSE	57.97	AGATCAGGAGCATGAACAGC
Brz3025	FORWARD	58.19	ACCGGACTCTACTCCCACTC	80	(TCA)3
	REVERSE	58.19	CGATAGGGGCGGTAGTATCT
Brz3026	FORWARD	50.66	TTAGGTTGTTGCTACTCTACTT	98	(ATT)4
	REVERSE	53.50	TTTGTTTTGGCTATATTCCTT
Brz3027	FORWARD	58.16	GCGTAGTCAACACCATCTCC	78	(TCA)4
	REVERSE	58.08	TGGAAAAGAGAAGCAACCTG
Brz3028	FORWARD	57.45	GAGAACGAATCCTCTGTTGC	82	(AAG)3
	REVERSE	56.66	GTCACTGACTGGTTTTGACG
Brz3029	FORWARD	57.99	GCGCAAGAAAACTAAAGAGTACA	100	(TAT)3
	REVERSE	55.46	CTCCCTTCGCAAATAATAATAA
Brz3030	FORWARD	58.23	AATTGTGGCATGCTGTTTCT	97	(TTC)5
	REVERSE	59.05	GCACGGGAAAAATAGGAAAA
Brz3031	FORWARD	58.26	AGGAGGAGAGGTGGAATCTG	74	(AAG)7
	REVERSE	58.99	CCGCCTTTTTCTCCTTCTC
Brz3032	FORWARD	58.01	ACAGAGGAGGCTGACTGTTG	70	(TGA)5
	REVERSE	57.14	CCCAGTTGCATTGCATATAA
Brz3033	FORWARD	58.04	TAGTCTCTGCAGCGCTTTG	70	(CAA)7
	REVERSE	57.16	GTGTCTGCAGCTGTACCTTTT
Brz3034	FORWARD	58.37	CGTGCTTACACGGAGATGA	79	(TGA)3
	REVERSE	57.92	TGAAGGTCGACTTTTTGAGG
Brz3035	FORWARD	57.73	TCAGCAAGAAGCCTAATCGT	93	(CAA)5
	REVERSE	57.55	TTCATGTAGCCTACCCCAAC
Brz3036	FORWARD	57.28	TGAGAAATCTCAAAATGATCCA	91	(TTC)3
	REVERSE	58.65	AACAAGAACGAATCGGACCT
Brz3037	FORWARD	55.17	AAAAAGGACCACCCACTAAT	83	(GAA)7
	REVERSE	57.03	AGATCGATTCTTTGCCTTTG
Brz3038	FORWARD	57.58	TCAGGAAGGGGTGTGAATAG	62	(GCC)3
	REVERSE	58.86	TTGTTGTTGTTGTGGTGGTG
Brz3039	FORWARD	58.07	CAGTCCTCATGGATTTCTGG	98	(TGC)3
	REVERSE	58.00	TCTGGCAACTTTGAGAGTCC
Brz3040	FORWARD	54.88	AATCTATTGCATGGTGTAGTCA	75	(CAA)6
	REVERSE	57.45	AAACTTGCTTGGGAGTGAAA
Brz3041	FORWARD	57.45	CTGCAACATAAAACCTGCAA	75	(TCA)6
	REVERSE	56.68	CCTCAACAAGTCTCTTTGTTTG
Brz3042	FORWARD	56.75	ATCCTAGCCTTAACGCAAAA	85	(AAT)7
	REVERSE	58.62	TACAAGCTTGGGATTGGTTG
Brz3043	FORWARD	57.81	CGGCCAACAACTTAACAACT	89	(CTT)4
	REVERSE	57.73	TTTGGGAAACAGTTCTACCG
Brz3044	FORWARD	57.81	TTGTCCAACAACTTACATGAGC	74	(AAT)5
	REVERSE	57.81	CCCATTTAGCATACCTTAGGC
Brz3045	FORWARD	57.57	GGTTGTTGTTGCACAGATTG	86	(AGT)6
	REVERSE	57.23	CTTGAAGGAAATCAAGCTGAA
Brz3046	FORWARD	50.28	GGAATATATCTCCTACCATTATAC	94	(AAT)6
	REVERSE	57.89	GAAATCGCACCCATTATGAC
Brz3047	FORWARD	57.36	ACGCACAATCTCGTAGGTTT	94	(CAA)6
	REVERSE	57.44	TCTCAACATATCACGGACCA
Brz3048	FORWARD	57.52	GGCAACCGGACAAATTATTA	79	(AAT)6
	REVERSE	57.99	TCTTTGGGGAGTGGAACATA
Brz3049	FORWARD	57.65	GCTCTTCCTCACCTCCTTCT	78	(CTT)7
	REVERSE	58.68	GGTACAAGAAGCTGCAGTCG
Brz3050	FORWARD	54.89	TTGATCTGGAAAACATGACA	95	(ATT)9
	REVERSE	56.67	TCACAGTGATCTGAACAGTAAAAA
Brz3051	FORWARD	58.04	CCATTGCCAATATCCTCTTG	79	(TCA)6
	REVERSE	57.87	CCCATAGTTGGTCAGATTGG
Brz3052	FORWARD	57.49	CGATAACTCGAAGCATAGGG	74	(AAT)5
	REVERSE	58.14	CAATATAGGGCCAGCAAATG
Brz3053	FORWARD	54.92	TGCTTAATATCCCTTTTGATTT	99	(ATT)6
	REVERSE	58.22	CACACATGATCTCCGCTGTA
Brz3054	FORWARD	57.78	GTCAGTTGACACTGGTGCTG	72	(CTT)8
	REVERSE	54.14	ATGAATTCTCATTCCAGAGG
Brz3055	FORWARD	57.43	GTCGGCCTTGTTCTTCTTC	69	(AAC)6
	REVERSE	58.25	GGGTGTGTCTCAAATGTGGT
Brz3056	FORWARD	58.37	CTTGTAGCCACACGAACTCC	80	(GTT)6
	REVERSE	58.12	CGCAGATCAGGGTAATCATC
Brz3057	FORWARD	57.43	AAATGTATAGCCCGCTTTGA	98	(AAT)6
	REVERSE	58.16	TGGACCACAGTTAGCAGGAT
Brz3058	FORWARD	58.68	GTGGGATCAGACGAGGAGA	80	(GAA)6
	REVERSE	58.74	CGCTTCCGCTTCTTCTTATT
Brz3059	FORWARD	58.00	CCCTTCGTCACTACCATCAC	93	(GAA)9
	REVERSE	59.69	CAATGCAAATGCAGGTGTG
Brz3060	FORWARD	58.75	CCTGCTTGCATGTAATTATTTTG	99	(CAA)7
	REVERSE	57.67	CAATTGCAGAGGGAAACATT
Brz3061	FORWARD	55.89	GACAGTCTCCCTAGGTACAACTAA	100	(CTT)6
	REVERSE	57.93	GATGGGCAGGTGACAAAA
Brz3062	FORWARD	58.39	TAAGGGGGTGCTTAATCCAT	68	(AAT)6
	REVERSE	58.29	TGTCCAAACATCCAATGTGA
Brz3063	FORWARD	58.38	TGAGGTAAGCTTTGCCACAT	99	(AAG)6
	REVERSE	58.20	TCGATCGTTGGTGTTCTTTT
Brz3064	FORWARD	56.12	TTCTCTTTTTAGTTAAACGTGGTC	66	(TTA)6
	REVERSE	56.59	TTATGCTCATGAAAGATGCAG
Brz3065	FORWARD	57.38	ATGTTGCTCACTCTCGGTTT	82	(CTT)3
	REVERSE	58.23	ATGCATTTGGCACTGACTTT
Brz3066	FORWARD	57.68	GGTTGATTCCATTGTTGACC	94	(GTT)8
	REVERSE	58.16	GCCTCGAGACTTGTGAAGAA
Brz3067	FORWARD	58.35	CAGAGAAGCTGCGATTCCTA	89	(AAG)6
	REVERSE	57.92	CGGCGTCTCTCACTATGATT
Brz3068	FORWARD	57.16	CCATAACAGATGAAACAACAGG	97	(TCA)4
	REVERSE	59.39	GCTGCCGCTGGTAAAGTAAT
Brz3069	FORWARD	58.05	TGCAGACGTGAAGAGAATCA	66	(ATT)4
	REVERSE	53.49	TCGAATAATTGGAAACAAAA
Brz3070	FORWARD	58.19	TAATTCCTTCCCTCCCTCTG	96	(TGA)6
	REVERSE	57.45	CTTGTCCACTTTTATCATGCAG
Brz3071	FORWARD	57.98	TGAAATTGAAAAGTGAATTCTTGA	87	(AAT)5
	REVERSE	57.35	CATGCATTCAAGACTTTTTCC
Brz3072	FORWARD	59.02	CCAAATTGTGCGAAAACATC	86	(CAT)9
	REVERSE	55.92	CAACAATATTTTGCCCCTAGT
Brz3073	FORWARD	51.13	GATGCATGTTTATCATCTATCT	97	(AAT)3
	REVERSE	53.59	CGACTATTAATCAATAAATTAGGG
Brz3074	FORWARD	57.78	TGACCCGTCTTCTTCTACTAGC	98	(ATT)7
	REVERSE	50.40	TCTTATATTATCTCAACGTAAAAA
Brz3075	FORWARD	58.37	ACACAGCAGCAGAAATGGTT	70	(AAG)6
	REVERSE	56.83	GCTCAACGTGCTAATTGCTA
Brz3076	FORWARD	57.32	TCTCCTTCTGCTTCTTCGTC	80	(TTC)5
	REVERSE	57.09	GATCCAATCGGAACGAATAG
Brz3077	FORWARD	57.76	TGATTTAGTTATTGTTCCCTTTCC	67	(CTT)7
	REVERSE	57.49	TTGATCTAATTCATTCGCAAAA
Brz3078	FORWARD	56.96	TTGTTCTTGTTATTGTTGTTGTTG	98	(TTA)4
	REVERSE	57.26	CTTGGCACAACATTTTTCAA
Brz3079	FORWARD	59.00	TTGGTTTTGGACAACCTGAA	99	(AAG)7
	REVERSE	55.48	TTCTATTCACTCGTCCTGTTG
Brz3080	FORWARD	57.18	ACGGACATTATGCCTCCTTA	79	(CAA)4
	REVERSE	55.38	TTACGTCCCAACTACTACCG
Brz3081	FORWARD	58.09	CCAATTTGCCTATCACAAGG	90	(ACT)5
	REVERSE	58.19	GCAGACGGAGACGAAGAGTA
Brz3082	FORWARD	56.60	TTTTTGAACGTACATCATCCA	88	(ATT)3
	REVERSE	58.21	CCCATATCCTTCCTCTTGCT
Brz3083	FORWARD	58.21	GAAGCATCCAAAAATGCAAC	99	(TCA)5
	REVERSE	58.72	CCACCTCAAGCACTTGGATA
Brz3084	FORWARD	57.88	CAAAAGGTGAAGCCAAGGTA	72	(TGA)3
	REVERSE	58.02	CATCAAGGTCATCATCATCAAG
Brz3085	FORWARD	57.89	GAGGACCTGTGGATGACAAC	93	(GAA)5
	REVERSE	58.32	AAGTTTCAGAGGGGAGATGC
Brz3086	FORWARD	57.41	TGGGTTTCAATTCTAGCCTATC	98	(GTT)8
	REVERSE	57.68	AACGTCTTTCACTCAAAGCAA
Brz3087	FORWARD	56.48	AACAACTCGATGATTGGTCA	86	(CTT)3
	REVERSE	57.86	ATAAGGGTATGCCTCGCTTT
Brz3088	FORWARD	57.47	CTGACCCCAAGGATTGACT	66	(TCA)4
	REVERSE	57.64	GACTTGAACAAGCCACCAAT
Brz3089	FORWARD	57.61	TAACAGGAGAAGCCAGAGGA	100	(AAC)6
	REVERSE	58.64	GCCCCAATTATTGATATTCCA
Brz3090	FORWARD	58.93	CGGTTTAATAACGAACCGTGT	70	(AAC)3
	REVERSE	58.37	CGATAGGAAAAGAATTCGATAGG
Brz3091	FORWARD	57.62	GAAGTGACTCCATTCCCAGA	73	(TGA)8
	REVERSE	58.86	CCTGAGCATTTTCCTCTTCC
Brz3092	FORWARD	57.45	GGCTGACAGGGAATGTGTAT	89	(GAA)3
	REVERSE	58.08	AGTTCCGCGAGAAGGTAGTT
Brz3093	FORWARD	58.09	CGGTGCTATGTTTGATTTCC	67	(TGA)4
	REVERSE	58.03	AACCTTGGTTGGGTCCTTAG
Brz3094	FORWARD	55.46	ACTCCCCTCACTTTTCCTAA	99	(AAT)5
	REVERSE	55.34	AGGGTGAGAATCTATTTGTTTTT
Brz3095	FORWARD	58.94	CACACCAGGAAGTGACCATC	99	(TTC)3
	REVERSE	58.13	AGAGCATGGCGAAGTAGTTG
Brz3096	FORWARD	57.09	AGATGAGGACATGCCAGAAT	77	(TGA)5
	REVERSE	57.32	CATTCATCAAAGCCATAGCA
Brz3097	FORWARD	57.59	AGCAATCAGTCTGTGAGGAGA	90	(CAA)4
	REVERSE	57.00	CCGGAAAGTAGCTATGTCGT
Brz3098	FORWARD	58.37	AGCAAGTACGAGGTTGACCA	85	(AAT)5
	REVERSE	55.56	AGGAAATCCTAACGAGCAAT
Brz3099	FORWARD	57.55	AAGGGGGAGTGTTGAGAAAT	100	(CAA)4
	REVERSE	58.59	CTTGACACGGTTGAGAGAGC
Brz3100	FORWARD	57.87	TCCCATAGGTCTTGGTGGTA	69	(TTG)3
	REVERSE	58.20	TTTTTGGCTGTGGTCATTCT
Brz3101	FORWARD	50.72	TTAATAGGTGGTGACTTCAA	97	(AAT)4
	REVERSE	53.87	TGATAGCATTAAATAGGAATGG
Brz3102	FORWARD	57.73	GTGTTTGTTCGTGCATCTTG	100	(AAT)5
	REVERSE	58.83	ATGGATGCATGCGACATTAT
Brz3103	FORWARD	57.75	GACCGATACGCTAGAAGCAG	68	(AAG)4
	REVERSE	58.45	GTGCTTCGATGATTGCTTTC
Brz3104	FORWARD	57.86	GAACCTGAAAATGAGCCAGA	88	(GAA)3
	REVERSE	58.03	CATCATCTGCAGCTAACGTG
Brz3105	FORWARD	57.70	TGGCAAGCTCCTACAGTTCT	83	(TAA)3
	REVERSE	57.52	GATCGTCTTTCATTTTGTTAGTGA
Brz3106	FORWARD	58.22	CAAGGTTACCAGGTCACAGC	63	(TTC)3
	REVERSE	58.24	CTGATTTCTTTCGGGAAGGT
Brz3107	FORWARD	57.76	GCACCTTCTTTACTGGCTTCT	95	(GAA)3
	REVERSE	57.87	TTAGTGAACTCCCTTGTGTCG
Brz3108	FORWARD	58.72	CCCCCAGGTCATCAATTAGT	86	(AGT)3
	REVERSE	57.82	TCTTTGGTCTGCCCATTAAG
Brz3109	FORWARD	58.30	ACAAGGTCAGGATCCCATTT	93	(TAA)3
	REVERSE	57.58	CCTGGGAACAACATAGAGGA
Brz3110	FORWARD	55.57	AGTGAGACTTCTTATTACCCTTCA	88	(TGA)5
	REVERSE	56.93	TTTCCTTAACATCTTCATCACG
Brz3111	FORWARD	58.63	TGCATTTACCGAATTTCCTG	99	(ACT)3
	REVERSE	57.09	GCCGTGTATTAGTAAGGATAGGTT
Brz3112	FORWARD	57.81	GCCAGCAGCTTAGAACCTATT	93	(AAG)3
	REVERSE	57.42	CAGCCGCCTTACACCTATAC
Brz3113	FORWARD	51.85	TTTCAGGGCTACACTAAAAT	90	(ATT)5
	REVERSE	58.33	CTTGGCCGAAGGATTAAGTT
Brz3114	FORWARD	57.74	TGAAAGGCAGATACACAAACC	98	(ATT)5
	REVERSE	57.23	AAGGGTCAGCATAATTTGTCA
Brz3115	FORWARD	55.98	CAGCCTCCCTAGATTCATTT	100	(TTA)5
	REVERSE	55.09	CATAGCCTCCAACATAAAGC
Brz3116	FORWARD	55.08	TGAAGTCAAAGTAAGAAGTGTTGT	77	(ATT)5
	REVERSE	57.61	GGTGCAAACCCCTACTGTTA
Brz3117	FORWARD	58.20	CTACCCTACCCCAACTTGCT	75	(TTG)6
	REVERSE	57.66	CGTTAAAATGCATGACGATG
Brz3118	FORWARD	58.99	GCAACAGAAGCCCTCAAAA	74	(TAA)5
	REVERSE	57.86	TTCATTCGGATTTGTTGGAT
Brz3119	FORWARD	54.75	CTTTAATAAGACAGGACAGACAAA	72	(AAC)5
	REVERSE	57.11	TGTTCTGTTTTTCCCAAACAT
Brz3120	FORWARD	57.96	CTATCAACATTCAACCCGATG	84	(TCA)5
	REVERSE	58.81	GGGTTCGTTGTAGGGTTTGT
Brz3121	FORWARD	59.71	TGTACGACGTCGCTGCTC	82	(TTG)6
	REVERSE	57.39	TGAAGACGAGGAGGAGGATA
Brz3122	FORWARD	57.97	CGCCTAAGACCATTCTGAAA	76	(TCA)4
	REVERSE	56.19	TGTCATGTTCACATATTCTTGC
Brz3123	FORWARD	58.20	CAGCAGATAATCCCCAAACTT	76	(AAT)7
	REVERSE	57.70	CATAGCGTGTTGGTTGTTTG
Brz3124	FORWARD	57.62	AGGAGCTTGAGCAGATAGCTT	100	(TCA)5
	REVERSE	53.99	TTGTCTATCATAAAGTTGTTGTTG
Brz3125	FORWARD	56.82	ATGTTCAGGCTTCCTTTCAC	89	(ATT)6
	REVERSE	61.19	TGCTACGGGTGGCAAAAA
Brz3126	FORWARD	56.89	TGAATTTCGAGTTGTGTGCT	66	(TTC)3
	REVERSE	57.39	GGAACCACAGCAGTCTAAGG
Brz3127	FORWARD	57.54	GTATCGGTGGTTTTGATGCT	67	(ATT)6
	REVERSE	58.13	CCTCCTCTGTCGGTTTCC
Brz3128	FORWARD	57.51	TATGTGCCTTTCACTTGCAG	90	(AAT)8
	REVERSE	57.02	TTGAAGACAAGCACCTTGAA
Brz3129	FORWARD	57.89	CCTTTTCCATGAACACTAGCA	75	(TCA)8
	REVERSE	57.18	ACTGGACTTTGTCGACCTGT
Brz3130	FORWARD	58.14	TATGACATCGCCCTTTGC	71	(TCA)4
	REVERSE	58.11	AAGGAGCAGATGGAAGCTG
Brz3131	FORWARD	57.72	GGAAAAATATTAACCGGCAAG	89	(CAA)5
	REVERSE	55.58	CTTGCATGGAGCTACAATTT
Brz3132	FORWARD	57.34	GGCTCACTTACATGAAACAGG	75	(TGA)3
	REVERSE	58.35	GGTGCTTGTTGCTCATTTTC
Brz3133	FORWARD	59.13	TCGACGATAAGAAGGGGAAC	65	(TGA)5
	REVERSE	58.62	CCTTTGTCAGCATTGGGTAA
Brz3134	FORWARD	57.89	TTCGCCAAATTTACAATTTTCT	80	(TTG)4
	REVERSE	57.63	GCCAAACGTTACTTCAACTCTT
Brz3135	FORWARD	57.74	GCTTCACTCTCTGCAAGACC	78	(TCA)3
	REVERSE	57.88	TCAGTAGATGAGCACGGATATG
Brz3136	FORWARD	55.53	CAAGACAAGCCTGAACACTT	94	(CTT)11
	REVERSE	58.74	CCAGCCGTGCAATACTATACA
Brz3137	FORWARD	58.08	TGGTGCTAGCGTATCTCCTC	72	(TTC)4
	REVERSE	58.10	CAGCTACCAGTTTCATCAGTAGG
Brz3138	FORWARD	57.33	CGTTAGACGAAAGGGACAAC	100	(TTC)3
	REVERSE	56.47	GGAACCACTTCTATTCTCTTTTCT
Brz3139	FORWARD	57.80	TCTCCTCGCTTTAGGTCTTATG	91	(CTT)3
	REVERSE	57.87	CTTTGCCTGTCTCTGTCCAT
Brz3140	FORWARD	58.57	ATCCTGCAGGTCGATCCTAT	97	(TTC)7
	REVERSE	58.50	TACCAACACTCCTGGTACGG
Brz3141	FORWARD	58.80	CGCTCATCGTTACGACATTT	95	(CTT)4
	REVERSE	58.39	TGCCTGGAGGAGATTGAGTA
Brz3142	FORWARD	55.14	CAACAAGAGAAGAGATATGAAGC	92	(AAG)4
	REVERSE	56.73	CTGTGTGTTGATCATCCTTTTT
Brz3143	FORWARD	58.28	GGGACTACGGTGTGTGTCAT	100	(TAA)4
	REVERSE	56.73	GCCTCACCTGTTTAGCTAGG
Brz3144	FORWARD	57.78	GACGAAGAGGATGAACAGGA	73	(GAA)5
	REVERSE	57.93	ACGTGCGAGCATTTTTATTC
Brz3145	FORWARD	57.99	TTCCTCCCACCATTGAGTAA	59	(TCA)4
	REVERSE	58.14	GAATTGTGAAGATGGCGTTC
Brz3146	FORWARD	57.98	TGTGGTGTTTGACCTGTTTG	93	(CTT)6
	REVERSE	56.88	GAGATTTGCCTCCCTGTAAA
Brz3147	FORWARD	58.60	GCCACACATACTCCACTCGT	91	(GAA)6
	REVERSE	56.87	AAAGGATGATTTGCCTTACG
Brz3148	FORWARD	56.65	GGCGGCTTCATTAATTTTAG	88	(AAT)8
	REVERSE	57.47	CAAGACACGGTTGTGAGCTA
Brz3149	FORWARD	56.50	TGCACTCTTGGATGTTATACACT	98	(TCA)6
	REVERSE	57.41	GGTGGTGAAGCTCAAGACTC
Brz3150	FORWARD	56.98	CAAGCCTCTATACGGGTACAA	77	(CTT)9
	REVERSE	58.03	TCTAAGCCCAAAACAGCAAC
Brz3151	FORWARD	57.55	TGATATGAATCCTCCAGTGTTG	70	(GTT)4
	REVERSE	56.30	TTCCTGAAGAGCAATTAGCA
Brz3152	FORWARD	57.94	AGAAACATGACCGGTATAGGG	83	(AAC)3
	REVERSE	57.40	GGAAATATATTGGCGGATGA
Brz3153	FORWARD	58.17	TGTTCAGCATCCAAAGGTG	99	(GAA)4
	REVERSE	56.52	GAAGCGACACGTGAAGAATA
Brz3154	FORWARD	54.64	CCATGTAAGTCTTCAATGACC	100	(ATT)3
	REVERSE	58.88	GCAACAGCTCCTGGAACATA
Brz3155	FORWARD	57.70	CTCCCCATGTTAAGCTGGTA	98	(TTG)3
	REVERSE	57.11	ACAACCCATCTTTGCTCAAT
Brz3156	FORWARD	57.88	CGCTTCTCCTCCTTCTTCTT	85	(TTC)6
	REVERSE	58.98	GGATCAACATCAAACGCAAC
Brz3157	FORWARD	57.74	GGCCCAAGACAGAAGATACA	100	(TCA)4
	REVERSE	59.86	GCCACGGTTGGTAAGATTGT
Brz3158	FORWARD	58.41	TGACATCCAGGGTTGTTAGG	73	(TTG)3
	REVERSE	58.34	ATATTCGCCGCACTGTTCT
Brz3159	FORWARD	51.02	TTTACGAAGAGATTCTTACTATTT	80	(TAA)3
	REVERSE	57.81	TCCTCATTAGATTCTCGTGGTT
Brz3160	FORWARD	57.17	TATATCGCGCAAGAGACAAA	84	(AAC)4
	REVERSE	58.22	GACCGCAGTGGTTAAGTGTC
Brz3161	FORWARD	57.74	AAGTGCTCCAATAGCAGTAAGG	82	(TTC)4
	REVERSE	57.08	CAAAGATCCTTTTAGACCAAGG
Brz3162	FORWARD	58.34	CATATTGCTCATGCAGAGGTC	80	(AAG)5
	REVERSE	57.87	AGGGACAATGCTTGACTCAG
Brz3163	FORWARD	58.07	CATGTCGAATGTCCAGCATA	72	(TGA)3
	REVERSE	58.27	TTGTGGTCTCAGTCGTTCCT
Brz3164	FORWARD	57.84	TCTGCTACCGACAACATTGA	93	(AAT)3
	REVERSE	57.08	TTTGAGCATGTTTCATCCAC
Brz3165	FORWARD	57.17	AAAAATCATAGCCTGCCTTCT	83	(TAA)5
	REVERSE	56.15	TGAGAATGAATAACTCGAGCA
Brz3166	FORWARD	57.68	TCAGATGCAATGGAGAATCA	72	(CAA)4
	REVERSE	58.49	CCCGGTTCAAGGAGGTAA
Brz3167	FORWARD	58.04	CGGATATAAGCACAACGCTAA	82	(TCA)7
	REVERSE	57.08	GCTTTGTAAAACGAGGCAAT
Brz3168	FORWARD	57.79	AGGAGGTACAAGCCAAAGGT	93	(AAG)5
	REVERSE	57.61	TTTTGTCTTCGCCTTCACTT
Brz3169	FORWARD	57.58	TATCCAAGGTTTGGGCTATG	65	(AAT)5
	REVERSE	57.79	CTTCTATGGCCATGCATCTT
Brz3170	FORWARD	57.60	TCACAGAAAGAGCACAACATCT	90	(TTG)4
	REVERSE	57.77	TTGGAACAAGAAGGTTCGTC
Brz3171	FORWARD	58.03	AGCCTGAAAATGTTGCAAAG	82	(GAA)4
	REVERSE	58.04	TCACTGCACACAAAGCAGTT
Brz3172	FORWARD	57.88	CAAAAGGTGAAGCCAAGGTA	100	(TGA)4
	REVERSE	56.09	TTTGGTAAAACATAAGAGGGAAT
Brz3173	FORWARD	58.33	TGTTGTGCGACACCTTAGTG	86	(TGA)3
	REVERSE	58.28	TCGGCATGAGTACAAGTGTG
Brz3174	FORWARD	58.86	CTGGTTTATCAGGGGACGAT	85	(GAA)3
	REVERSE	57.14	TGATAGGAGGTTAGCAAGTCG
Brz3175	FORWARD	57.80	GAAAGGTGAAGCCAAGGTATC	93	(TGA)4
	REVERSE	56.00	TCATCATATAAGGGAATATCGTCT
Brz3176	FORWARD	57.97	AACAAGACAACCATGGAGGA	72	(AAG)7
	REVERSE	57.71	GGAAGAGATTCAAACCGTGA
Brz3177	FORWARD	57.88	CAAAAGGTGAAGCCAAGGTA	94	(TGA)4
	REVERSE	57.91	TCATCATATGAGGGAATATCGTC
Brz3178	FORWARD	58.08	GCAGCATGCAACTAGGAGAT	92	(AAG)7
	REVERSE	57.55	GGATTTACCATTTGTTTCTTGG
Brz3179	FORWARD	57.71	TGGATAAGATCAAAAGCATGG	69	(AAG)4
	REVERSE	58.23	TGGTCGTCATGTTAGGCTTT
Brz3180	FORWARD	58.39	GCCTCTTCTTCCACGAATTT	69	(TTC)4
	REVERSE	57.86	TGCATTGGAGCAATAGTTGA
Brz3181	FORWARD	57.28	CGAGCCTATTAATGAAGCAAA	68	(AAC)3
	REVERSE	59.04	CCAGTTTATGGCCCCTTCTA
Brz3182	FORWARD	59.02	GGCCATGATCAGGTCAAAG	82	(GAA)3
	REVERSE	58.65	TGCCTTTCCTTCTACCCATT
Brz3183	FORWARD	58.45	ATCTCGGGAAAGGTATTCCA	72	(TGA)5
	REVERSE	58.33	CGGAGGGAGAATAAAGGAGA
Brz3184	FORWARD	57.61	TTTGGACACCAAACTCTTCC	83	(CTT)3
	REVERSE	58.17	CCAATGGGTGTGATTTTTGT
Brz3185	FORWARD	58.09	AATTGGGTTCATAAGCACGA	69	(AGA)5
	REVERSE	57.30	TTTGTTATGTCACATGCAAGC
Brz3186	FORWARD	58.22	ACACAGTTGCTTCCGATTGT	95	(AAT)5
	REVERSE	55.99	GCGATGCATTGCTAAAAA
Brz3187	FORWARD	58.50	CAACTTTGTCTTGCCCAGAG	71	(AAT)5
	REVERSE	57.73	ATTGGCAAAAATCTCCTCCT
Brz3188	FORWARD	53.72	AACTATGCCCATTTTTATATTTC	97	(ATT)5
	REVERSE	57.92	CGCACATACGAAGGAGAGAT
Brz3189	FORWARD	50.87	AGTTAGAGTTATTATCTTTTCCAA	72	(TAA)4
	REVERSE	56.39	TCAAGATACAACTTTCCTCAGTCT
Brz3190	FORWARD	57.47	CAACATGTGGTCGTTCACTC	94	(ATT)8
	REVERSE	57.94	ACTGATGCCTCATCCAATGT
Brz3191	FORWARD	58.70	CGTTTTACGTACGGTCCTGA	89	(AAT)5
	REVERSE	51.76	TCTCAGAGAGCATAGTTTATTG
Brz3192	FORWARD	56.95	TCGAATTGGATCATCATCTG	98	(GAA)5
	REVERSE	58.32	CATGTGTGATTGGATGTTGC
Brz3193	FORWARD	58.30	GGCATAATTTTGGCATGGT	69	(CAA)4
	REVERSE	59.15	CCGTCGTGCATCAGAAATAC
Brz3194	FORWARD	58.05	GTCATCATCGGCATCTTCA	71	(TGA)6
	REVERSE	58.13	GCTGCTTCTCTTGCTTCTTG
Brz3195	FORWARD	59.06	TCGAGGTAGCCTCCAAGC	85	(ATT)5
	REVERSE	58.08	ACGGCAGCATATCACATTG
Brz3196	FORWARD	56.90	AAACGAACTTCCCACTCAAG	81	(CTT)7
	REVERSE	57.97	CTGTAACCCTGCCCAATATG
Brz3197	FORWARD	58.26	AAAGAGGGATTCCCAGAGC	61	(GAA)3
	REVERSE	57.45	GCAGGGATGAGAGTCAAAAG
Brz3198	FORWARD	57.08	CATGCATGAAAAGTATGTGGA	82	(ATT)6
	REVERSE	57.57	TGAAGCAATATAAAGCCAAACA
Brz3199	FORWARD	57.65	GGATGGGGATTGGACTTTAT	73	(TTC)4
	REVERSE	57.98	TAGCAACCAACACAAAGCAA
Brz3200	FORWARD	58.03	AATCTCTGCAAGTGGAGTCG	71	(TTC)5
	REVERSE	57.70	ATCAAAAGGTATGCCAGCAC
Brz3201	FORWARD	58.12	ACAAGGTCGTGCTGTCTAGC	71	(AAG)6
	REVERSE	57.22	ATCCTTTTCAGAGGGAGGTC
Brz3202	FORWARD	57.83	AATCATCGTGATCGGGAATA	81	(TCA)4
	REVERSE	57.80	ACGTGCCTCATTTTGAACTC
Brz3203	FORWARD	58.03	GTGTACGAGAAGGCTGAGGA	77	(TTC)3
	REVERSE	58.75	TCGCTCCACACTCACACAT
Brz3204	FORWARD	57.85	AACACACTTTTTGGCGACTC	78	(GAA)4
	REVERSE	57.64	ATAGCTCATTTGCCATCACC
Brz3205	FORWARD	57.84	GCTGCCATTTAATTTCAGGA	129	(ATT)7
	REVERSE	58.70	CGTTGCTACGGAACAACATT
Brz3206	FORWARD	56.46	GGCCATTATTGTTGTTGTTG	118	(TTA)6
	REVERSE	50.83	ACTAACTTAATGGTAAGCAAAA
Brz3207	FORWARD	50.05	TTTAAAAGAATAAAGTTAATACGA	76	(TAA)3
	REVERSE	53.11	TTCGTGTTCCACTAATCAAT
Brz3208	FORWARD	58.26	AGGAGGAGAGGTGGAATCTG	74	(AAG)7
	REVERSE	58.99	CCGCCTTTTTCTCCTTCTC
Brz3209	FORWARD	58.38	TGTAGGTGGTTTTGGTTTGG	90	(TTG)5
	REVERSE	58.46	GCAAAGTTAAGCTTGCGAGA
Brz3210	FORWARD	50.40	ATAAACCTTTTATTTCTAGCTTT	98	(AAT)5
	REVERSE	57.63	CACATTAAAAAGGACTCTATGCAA
Brz4011	FORWARD	57.34	TTTTTGATTTGCCCTGAACT	107	(TTTC)3
	REVERSE	58.02	AAAAGAAAACACCCCGAATC
Brz4012	FORWARD	58.06	TCGTTGGAAAGACCCTGAT	101	(TTTC)3
	REVERSE	57.65	CCTCCCTACTCATCCAGTCA
Brz4013	FORWARD	58.06	TTCATGCGCTCATTAAATAAGTT	94	(ATTT)3
	REVERSE	57.48	GGTAAGGTAAAAACAATGCAAGA
Brz4014	FORWARD	57.27	CCTGACAGCTGCATGTGTAT	115	(ATTT)3
	REVERSE	53.37	AATCCCTGTACGTTAAAGAAA
Brz4015	FORWARD	59.09	AACGAGAGCTCGTCAACCTT	102	(GTAC)3
	REVERSE	57.75	GCACGGTTTCACGTTCTATT
Brz4016	FORWARD	54.90	AGGTATCGCAGTAGAAGCAG	100	(TAAA)3
	REVERSE	53.50	TTTTGACAAATTGAAATGCT
Brz4017	FORWARD	57.12	TGGCTACCTGATCATTTGTG	96	(CATG)3
	REVERSE	57.60	GAAAGAAGTGTGCACAAGCA
Brz4018	FORWARD	57.73	TCTCCAATTTCAGAATGTGATTT	119	(ATTT)3
	REVERSE	52.24	CAATTGTTTTTATTTCTACGC
Brz4019	FORWARD	52.77	CTTAGAATATGTATTCGACGTAAA	89	(ATTT)3
	REVERSE	57.60	AGCCAATTAAATATTTGCAAGC
Brz4020	FORWARD	57.62	AGTGACTAGTTTGACGGCTCA	84	(AAAG)4
	REVERSE	57.57	TCGTGGAATGCATTTTCATA
Brz4021	FORWARD	57.35	GAGAGGAGTGACATGGAAGC	113	(CATG)4
	REVERSE	57.59	TCCCCTCCTCTCTTATCCAT
Brz4022	FORWARD	57.46	CCCTTATTGGGATGCATAAA	111	(ATTT)4
	REVERSE	57.51	TGCATGATCTATACTGCGTTTT
Brz4023	FORWARD	57.67	CAAATGCATCCATACAACTTACA	117	(TAAA)4
	REVERSE	58.73	CCATTTTACAGCCTCCATAGC
Brz4024	FORWARD	57.67	AAATCGGAAACTTGTGATGC	99	(TAAA)4
	REVERSE	57.98	ATACTTCGCTGTTGCCACTC
Brz4025	FORWARD	58.47	CCCAGAAATTTGACCGTGTA	102	(AAAG)4
	REVERSE	57.22	GGCCATTGACCAACTTTTAG
Brz4026	FORWARD	58.09	AATAGGCCCTTATTGGTTGC	102	(TAAA)4
	REVERSE	57.97	AACTACCACCACACCACTTCA
Brz4027	FORWARD	58.12	ATGCAGGCAATCAGATCAAT	117	(TGCA)4
	REVERSE	57.63	GTAGCGTGCAAAGTTCCTTC
Brz4028	FORWARD	54.39	AACAAATGAGAAAGAAAGAAAAA	100	(CATG)4
	REVERSE	57.65	GCAGTGCTGTGATGGACA
Brz4029	FORWARD	57.92	AAACATATTTCACCGGGACTC	114	(TGCA)4
	REVERSE	58.65	GTGTGCACCCAAAAAGAAAA
Brz4030	FORWARD	58.60	ATTGATTGGTTGGGCTCTCT	109	(ATTT)4
	REVERSE	57.30	GGGAGTATTCCCATTTCACA
Brz4031	FORWARD	58.43	ATGTGGAGGGCAGGAAAC	87	(TGCA)4
	REVERSE	57.05	CTCAGTCACAAGAGCACGAC
Brz4032	FORWARD	57.03	GGTGGCGGAATATGTCTTAC	85	(ATTT)3
	REVERSE	57.58	AATGGTGTTTTGGACTTTGC
Brz4033	FORWARD	58.19	ATCCAAACCCCATCGTCTAT	94	(CATG)4
	REVERSE	57.42	TTTTGATCGCTTTGTTGTTG
Brz4034	FORWARD	57.82	TCCCAAACTCCAAGCAATAG	92	(TAAA)3
	REVERSE	57.77	AGTCAACTCAACTGGCAACC
Brz4035	FORWARD	58.29	TCGATGTAACGAATGCACAG	111	(CATG)3
	REVERSE	59.35	CGCATGCATGTTTAGCTACC
Brz4036	FORWARD	56.81	TTTGAACTGTTGACATGTGCT	80	(ATTT)3
	REVERSE	57.30	GTTCATAAATGGGTGGGAGA
Brz4037	FORWARD	57.46	TGCGAATTTACCTCGTTTTT	83	(GTAC)4
	REVERSE	58.38	CGAAACTACAAGCACATACGG
Brz4038	FORWARD	58.44	ATAGGAGCTTGGGCAGTAGG	118	(AAAG)4
	REVERSE	59.40	CGTCAAACTGTGGGCTCTC
Brz4039	FORWARD	58.05	CCAGATCCACAGTGACCTTC	83	(AAAG)3
	REVERSE	58.00	TTCCTTTGCTTTCTTTGTGG
Brz4040	FORWARD	56.49	TTTGAAAATTTGGGATGTGA	115	(TTTC)3
	REVERSE	57.42	AGCAATCCGTCCAGAAGTTA
Brz4041	FORWARD	58.17	ATGACCTATTTGGACGAGCA	82	(CATG)4
	REVERSE	57.95	GTTTGAGCAGCCAATGTCTT
Brz4042	FORWARD	58.86	CATGCCAGGCTGTCTTTTT	94	(AAAG)4
	REVERSE	57.17	TCACGCTTAAGTTTCAACGA
Brz4043	FORWARD	58.92	TGGTTTTATGCCTCAGCTTG	111	(ATTT)3
	REVERSE	56.04	CCATGATTCAAGAGATTAAACAA
Brz4044	FORWARD	57.69	GGCGCTGCTATCTTGTAAAC	67	(CATG)3
	REVERSE	58.39	CATAGCACGCAATGCATAAA
Brz4045	FORWARD	57.88	CGCAACACTTTTTGAGGAAT	78	(TTTC)3
	REVERSE	58.20	TCTTGACAAATGCCCTGTTT
Brz4046	FORWARD	57.44	GAGAACATGCACCATGATTG	84	(TAAA)3
	REVERSE	58.22	CCTTAACGTCCTGAGTGTGG
Brz4047	FORWARD	57.74	ATCAGGCATCAAACGAAGAC	113	(ACGA)3
	REVERSE	58.28	TTGATCCCCATCAAAATACG
Brz4048	FORWARD	57.52	TGTGAGCTTATTTAAATTTGATGG	79	(TGCA)3
	REVERSE	58.19	CAGCTGTCCAGCAGAAGAAT
Brz4049	FORWARD	58.39	ATGGCATGTCTCGCTAAAAA	87	(TTTC)4
	REVERSE	57.14	CCGGTGCTGAAATGACTT
Brz4050	FORWARD	57.95	TCGGGCAAAGTTAGTTTTTG	91	(AAAG)4
	REVERSE	58.34	AAACACTTCCAGCACTTCCA
