# Supplementary material for: Development and validation of microsatellite markers for Brachiaria ruziziensis obtained by partial genome assembly of Illumina single-end reads
Source: BMC Genomics. 2013 Jan 16;14:17. doi: 10.1186/1471-2164-14-17 (PMC3565986; doi:10.1186/1471-2164-14-17)
Supplement: Additional file 2 — Descriptive statistics for 198 polymorphic ruzigrass markers, and information on their transferability to other brachiaria species. [file 1471-2164-14-17-S2.xls]

## Sheet: Sheet1
Descriptive Statistics										Transferability
Marker	Major Allele Ferquency	Genotype No	Sample Size	No. of obs.	Allele No	Observed size ranges	He	Ho	PIC	B. brizantha cv. Marandu	B. brizantha cv. Piatã	B. brizantha cv. Xaraés	B. decumbens cv. Basilisk	B. humidicola cv. Tupi
Brz0001	0.6818	3	11	11	2	150-152	0.406	0.273	0.340	+	-	+	+	-
Brz0002	0.9091	2	11	11	2	145-147	0.150	0.000	0.152	+	-	+	+	-
Brz0004	0.3333	6	11	9	6	113-155	0.703	0.222	0.745	+	+	+	+	+
Brz0007	0.4091	8	11	11	6	153-165	0.688	0.364	0.703	+	+	+	+	+
Brz0008	0.3500	7	11	10	6	151-165	0.718	0.900	0.711	+	+	+	+	-
Brz0009	0.5000	5	11	10	4	137-143	0.540	0.300	0.501	+	+	+	+	+
Brz0010	0.9444	2	11	9	2	157-159	0.099	0.111	0.099	+	+	+	+	+
Brz0011	0.6364	4	11	11	3	131-135	0.490	0.545	0.444	+	+	+	+	+
Brz0012	0.5000	6	11	11	5	150-162	0.613	0.273	0.613	+	+	+	+	+
Brz0013	0.4545	5	11	11	3	148-152	0.586	0.364	0.551	+	-	+	+	-
Brz0014	0.8636	2	11	11	2	150-152	0.226	0.273	0.208	+	+	+	+	+
Brz0015	0.2727	6	11	11	6	144-156	0.764	0.636	0.783	+	+	+	+	-
Brz0017	0.1818	10	11	11	11	134-160	0.840	1000	0.864	+	+	+	+	-
Brz0019	0.9500	2	11	10	2	148-150	0.090	0.100	0.090	+	+	+	+	+
Brz0021	0.2500	8	11	10	9	151-183	0.770	0.400	0.816	+	+	+	+	-
Brz0023	0.5000	4	11	4	3	125-145	0.498	0.500	0.511	+	+	+	+	+
Brz0024	0.3182	8	11	11	5	145-155	0.711	0.545	0.715	+	-	+	+	-
Brz0026	0.8500	3	11	10	3	157-163	0.253	0.300	0.247	-	-	-	+	+
Brz0027	0.7500	4	11	10	4	141-149	0.393	0.500	0.379	+	+	+	+	+
Brz0028	0.4375	5	11	8	4	153-161	0.589	0.375	0.582	+	+	+	+	+
Brz0029	0.3750	7	11	8	7	133-155	0.706	0.625	0.735	+	+	+	+	+
Brz0030	0.3500	7	11	10	5	140-152	0.667	0.600	0.658	+	+	+	+	-
Brz0031	0.2222	9	11	9	7	144-156	0.770	0.667	0.804	+	+	+	+	+
Brz0032	0.7500	4	11	8	3	151-169	0.363	0.250	0.354	+	-	+	+	-
Brz0033	0.6818	5	11	11	4	136-154	0.447	0.273	0.427	+	+	+	+	+
Brz0034	0.6364	6	11	11	4	157-169	0.508	0.364	0.496	+	+	+	+	-
Brz0035	0.3571	5	11	7	5	146-154	0.670	0.857	0.666	+	+	+	+	+
Brz0036	0.9000	2	11	10	2	137-139	0.162	0.000	0.164	+	-	+	+	-
Brz0037	0.5455	7	11	11	4	143-149	0.591	0.545	0.574	+	+	+	+	+
Brz0038	0.2727	9	11	11	6	140-154	0.772	0.909	0.778	+	+	+	+	-
Brz0039	0.5000	5	11	10	4	139-151	0.605	0.700	0.573	+	+	+	+	-
Brz0041	0.8636	3	11	11	2	141-149	0.218	0.091	0.208	+	-	+	-	-
Brz0042	0.6667	4	11	6	3	143-147	0.430	0.333	0.424	+	+	+	+	-
Brz0043	0.3750	4	11	4	4	131-197	0.564	0.250	0.667	+	+	+	+	+
Brz0045	0.5455	6	11	11	7	142-154	0.633	0.727	0.635	+	-	+	+	-
Brz0047	0.3333	9	11	9	7	150-170	0.731	0.556	0.762	-	-	-	-	+
Brz0048	0.2273	10	11	11	9	139-161	0.813	0.818	0.839	+	-	+	+	-
Brz0049	0.9444	2	11	9	2	148-162	0.099	0.111	0.099	+	-	-	+	-
Brz0050	0.6818	5	11	11	3	151-155	0.448	0.364	0.419	+	+	+	+	+
Brz0051	0.5000	5	11	10	4	140-146	0.619	0.800	0.587	+	-	+	+	-
Brz0052	0.3333	5	11	6	5	149-157	0.650	0.500	0.692	+	-	+	+	-
Brz0055	0.5909	6	11	11	5	148-160	0.557	0.545	0.541	-	-	-	-	-
Brz0056	0.6818	5	11	11	4	141-149	0.458	0.091	0.467	+	-	+	+	-
Brz0058	0.5000	4	11	9	3	131-135	0.585	0.778	0.535	+	-	+	+	-
Brz0059	0.7273	4	11	11	4	133-143	0.422	0.455	0.411	+	+	+	+	+
Brz0060	0.4000	7	11	10	5	143-157	0.676	0.500	0.681	+	+	+	+	-
Brz0061	0.7273	2	11	11	2	147-149	0.385	0.545	0.318	+	-	+	+	-
Brz0062	0.5500	5	11	10	3	148-152	0.564	0.600	0.528	+	+	+	+	-
Brz0063	0.7727	4	11	11	4	131-145	0.369	0.455	0.362	+	+	+	+	+
Brz0064	0.3636	6	11	11	6	143-153	0.724	1000	0.709	+	+	+	+	+
Brz0065	0.2000	10	11	10	12	130-166	0.829	0.700	0.875	-	+	-	-	-
Brz0066	0.6500	5	11	10	4	140-148	0.510	0.600	0.498	+	+	+	+	-
Brz0067	0.5000	6	11	10	5	149-161	0.631	0.400	0.642	+	+	+	+	+
Brz0069	0.6364	5	11	11	4	147-155	0.520	0.636	0.496	+	+	+	+	-
Brz0070	0.5000	5	11	11	4	138-150	0.618	0.727	0.586	+	+	+	+	+
Brz0071	0.4444	6	11	9	6	135-151	0.673	0.889	0.661	+	+	+	+	+
Brz0072	0.5556	4	11	9	3	129-135	0.528	0.444	0.489	+	-	+	+	-
Brz0073	0.5556	6	11	9	6	110-158	0.588	0.333	0.610	+	+	+	+	-
Brz0075	0.2273	11	11	11	8	129-153	0.809	0.727	0.839	+	+	+	-	-
Brz0076	0.3333	6	11	9	5	145-167	0.686	0.333	0.712	+	+	+	+	+
Brz0077	0.4545	4	11	11	3	133-137	0.541	0.364	0.486	+	-	+	+	-
Brz0078	0.5000	5	11	10	3	152-156	0.546	0.500	0.492	+	+	+	+	+
Brz0079	0.4545	5	11	11	3	149-153	0.603	0.727	0.551	+	-	-	+	-
Brz0080	0.6667	2	11	9	2	146-148	0.395	0.000	0.346	+	-	+	+	-
Brz0081	0.7273	4	11	11	4	222-244	0.426	0.545	0.411	+	-	+	+	-
Brz0082	0.3889	6	11	9	4	251-261	0.615	0.444	0.602	-	+	+	-	-
Brz0083	0.2222	8	11	9	6	233-249	0.765	0.778	0.788	+	+	+	+	-
Brz0085	0.4167	4	11	6	5	240-248	0.603	0.333	0.644	+	+	+	+	+
Brz0087	0.3000	5	11	5	6	239-273	0.716	1000	0.748	+	+	+	+	+
Brz0089	0.3571	7	11	7	7	224-248	0.710	0.571	0.759	-	-	-	-	-
Brz0090	0.5455	3	11	11	2	257-261	0.466	0.364	0.373	+	+	+	+	-
Brz0092	0.3182	8	11	11	5	244-254	0.730	0.545	0.742	+	+	+	+	+
Brz0094	0.8000	4	11	10	3	239-253	0.311	0.200	0.303	+	+	+	+	+
Brz0096	0.5000	4	11	10	3	241-247	0.541	0.400	0.492	+	-	+	+	-
Brz0097	0.3125	7	11	8	5	234-242	0.705	0.375	0.747	+	-	+	+	-
Brz0099	0.4545	6	11	11	3	236-240	0.602	0.455	0.567	+	-	-	+	-
Brz0100	0.5000	3	11	4	3	242-252	0.470	0.250	0.511	+	+	+	+	+
Brz0101	0.3750	5	11	8	4	248-254	0.630	0.375	0.636	+	+	+	+	-
Brz0102	0.8182	3	11	11	3	245-251	0.298	0.364	0.282	+	+	+	+	-
Brz0103	0.9500	2	11	10	2	248-250	0.090	0.100	0.090	-	-	+	+	+
Brz0104	0.9444	2	11	9	2	242-244	0.099	0.111	0.099	+	+	+	+	-
Brz0105	0.5000	2	11	2	2	244-246	0.250	0.000	0.375	+	+	+	+	+
Brz0107	0.2222	9	11	9	6	227-247	0.747	0.444	0.788	+	-	+	+	-
Brz0108	0.6667	4	11	9	3	251-255	0.450	0.222	0.438	+	+	+	+	-
Brz0109	0.4545	8	11	11	4	251-267	0.643	0.364	0.641	-	-	+	+	-
Brz0110	0.7500	4	11	10	4	243-249	0.392	0.400	0.389	+	-	+	+	-
Brz0111	0.5000	4	11	6	4	248-256	0.568	0.333	0.599	+	+	+	+	-
Brz0112	0.5000	5	11	10	4	236-244	0.595	0.400	0.581	+	+	+	+	-
Brz0113	0.7500	3	11	10	2	243-245	0.352	0.300	0.305	+	-	-	+	-
Brz0114	0.4375	6	11	8	6	245-275	0.672	0.625	0.691	+	+	+	+	-
Brz0115	0.5909	5	11	11	4	230-258	0.507	0.273	0.471	+	+	+	+	+
Brz0116	0.2500	10	11	10	9	223-271	0.803	0.900	0.827	+	-	+	+	-
Brz0117	0.5000	5	11	7	4	256-262	0.597	0.571	0.599	+	+	+	+	+
Brz0118	0.2273	10	11	11	10	237-263	0.812	0.636	0.849	+	+	+	+	+
Brz0119	0.8333	3	11	9	2	244-246	0.253	0.111	0.239	+	+	+	+	+
Brz0120	0.3750	7	11	8	5	242-250	0.685	0.500	0.711	+	+	+	+	-
Brz0121	0.6000	4	11	10	3	245-249	0.477	0.300	0.424	+	-	+	+	-
Brz0122	0.5000	5	11	11	3	250-256	0.583	0.545	0.542	+	+	+	+	+
Brz0123	0.3750	6	11	8	4	243-253	0.658	0.625	0.658	+	+	+	+	-
Brz0127	0.3750	4	11	4	3	243-249	0.544	0.500	0.582	+	+	+	+	-
Brz0128	0.5714	4	11	7	4	253-261	0.525	0.000	0.570	+	+	+	+	-
Brz0129	0.8889	2	11	9	2	256-258	0.176	0.000	0.178	+	+	+	+	-
Brz0130	0.1818	9	11	11	9	242-266	0.820	0.636	0.858	+	+	+	+	+
Brz0131	0.3571	6	11	7	6	254-264	0.712	0.714	0.744	+	+	+	+	-
Brz0132	0.4444	7	11	9	6	246-264	0.688	0.778	0.695	+	+	+	+	-
Brz0134	0.7273	4	11	11	3	247-251	0.395	0.364	0.360	+	+	+	+	+
Brz0136	0.7500	3	11	6	3	240-246	0.361	0.333	0.363	+	+	+	+	+
Brz0138	0.4091	9	11	11	6	245-259	0.689	0.636	0.687	+	-	+	+	-
Brz0139	0.5909	6	11	11	6	236-246	0.560	0.273	0.569	+	-	+	+	-
Brz0140	0.4167	5	11	6	7	236-256	0.673	0.500	0.739	+	+	+	+	-
Brz0142	0.1875	8	11	8	10	241-287	0.823	0.875	0.871	+	+	+	+	-
Brz0143	0.6364	3	11	11	3	204-238	0.481	0.000	0.473	+	+	+	+	-
Brz0144	0.5500	5	11	10	6	245-261	0.590	0.300	0.604	+	+	+	+	-
Brz0145	0.6111	4	11	9	3	255-259	0.483	0.111	0.468	+	+	+	+	+
Brz0147	0.2000	9	11	10	10	240-288	0.825	0.700	0.868	+	-	+	+	-
Brz0148	0.2727	10	11	11	8	248-274	0.787	0.909	0.800	+	-	-	+	-
Brz0149	0.3750	4	11	8	3	231-251	0.588	0.250	0.582	+	+	+	+	+
Brz0150	0.4000	6	11	10	5	240-252	0.644	0.400	0.643	+	-	-	+	-
Brz0151	0.3750	6	11	8	4	243-255	0.643	0.375	0.658	+	+	+	+	+
Brz0152	0.2778	8	11	9	6	228-248	0.748	0.667	0.774	+	+	+	+	+
Brz0153	0.5909	7	11	11	6	247-257	0.568	0.455	0.569	+	+	+	+	-
Brz0156	0.3182	10	11	11	7	239-265	0.752	0.636	0.770	+	+	+	+	+
Brz0157	0.5000	7	11	10	5	234-246	0.636	0.600	0.634	+	+	+	+	+
Brz0158	0.8500	3	11	10	3	244-248	0.243	0.100	0.247	-	-	-	+	-
Brz0160	0.3000	5	11	5	5	240-252	0.680	0.800	0.720	+	+	+	+	+
Brz0161	0.5000	8	11	11	5	285-293	0.639	0.455	0.645	+	-	+	+	-
Brz0162	0.7500	4	11	8	3	288-292	0.363	0.250	0.354	+	+	+	+	+
Brz0163	0.8571	3	11	7	3	301-305	0.238	0.286	0.240	+	+	+	+	-
Brz0164	0.8182	3	11	11	2	296-298	0.278	0.182	0.253	+	+	+	+	+
Brz0165	0.5833	3	11	6	2	294-296	0.443	0.500	0.368	+	-	+	+	+
Brz0166	0.7500	2	11	4	3	294-298	0.330	0.250	0.371	+	-	+	+	-
Brz0167	0.9091	3	11	11	3	289-299	0.162	0.182	0.163	+	+	+	+	+
Brz0168	0.7857	3	11	7	3	304-310	0.315	0.143	0.325	+	+	+	+	+
Brz0169	0.6250	5	11	8	5	295-307	0.528	0.500	0.539	-	-	-	+	+
Brz0170	0.4375	6	11	8	4	282-298	0.596	0.500	0.582	+	+	+	+	-
Brz0171	0.2500	6	11	8	7	312-348	0.725	0.250	0.787	+	+	+	+	-
Brz0173	0.5556	2	11	9	2	290-292	0.439	0.000	0.372	+	-	+	+	-
Brz0174	0.5000	4	11	10	3	313-317	0.583	0.800	0.527	+	+	+	+	-
Brz0175	0.6364	5	11	11	4	286-296	0.515	0.364	0.511	+	-	-	+	+
Brz0177	0.2500	7	11	8	6	291-319	0.725	0.125	0.795	+	-	+	+	-
Brz0178	0.3333	3	11	3	3	304-320	0.444	0.000	0.593	+	+	+	+	-
Brz0179	0.6667	4	11	9	3	293-297	0.462	0.333	0.449	+	+	+	+	+
Brz0180	0.2727	8	11	11	7	285-305	0.751	0.091	0.800	+	+	+	+	+
Brz0181	0.6250	5	11	8	3	293-299	0.486	0.375	0.468	+	+	+	+	+
Brz0182	0.1818	10	11	11	10	252-328	0.823	0.545	0.868	+	+	+	+	+
Brz0183	0.6364	3	11	11	2	292-296	0.436	0.364	0.356	+	+	+	-	-
Brz0184	0.9091	2	11	11	2	300-302	0.158	0.182	0.152	+	+	+	+	+
Brz0185	0.7222	3	11	9	2	281-285	0.374	0.333	0.321	-	-	-	-	-
Brz0186	0.4000	3	11	5	3	291-297	0.512	0.000	0.563	+	-	+	+	-
Brz0190	0.7727	4	11	11	3	285-289	0.354	0.273	0.344	+	+	+	+	+
Brz0194	0.6500	4	11	10	3	305-307	0.478	0.500	0.442	+	+	+	+	-
Brz0195	0.3889	6	11	9	5	283-291	0.670	0.333	0.693	+	+	+	+	+
Brz0196	0.9091	2	11	11	2	252-298	0.150	0.000	0.152	+	-	+	+	-
Brz0197	0.9375	2	11	8	2	290-292	0.110	0.125	0.110	+	+	+	+	-
Brz0198	0.5909	4	11	11	3	297-301	0.512	0.455	0.463	+	-	+	+	-
Brz0199	0.3333	3	11	3	4	295-303	0.522	0.333	0.671	-	-	-	-	-
Brz0201	0.5455	5	11	11	4	204-292	0.553	0.364	0.522	+	+	+	+	+
Brz0202	0.5000	4	11	6	5	309-329	0.580	0.333	0.622	+	+	+	+	-
Brz0203	0.5455	6	11	11	5	290-300	0.583	0.545	0.562	+	+	+	+	+
Brz0204	0.5714	5	11	7	4	278-290	0.536	0.571	0.520	+	-	+	+	+
Brz0205	0.7000	3	11	10	2	291-293	0.397	0.400	0.332	+	+	+	+	+
Brz0206	0.2500	9	11	10	7	278-302	0.757	0.600	0.783	+	-	+	+	-
Brz0209	0.5833	4	11	6	4	292-300	0.522	0.333	0.552	-	-	-	-	+
Brz0211	0.5556	6	11	9	6	290-300	0.606	0.667	0.610	-	-	-	-	+
Brz0212	0.3333	8	11	9	5	290-312	0.703	0.556	0.721	+	+	+	+	+
Brz0213	0.4286	6	11	7	4	292-310	0.633	0.714	0.626	+	+	+	+	+
Brz0214	0.5000	3	11	10	3	307-315	0.522	0.000	0.492	+	+	+	+	+
Brz0215	0.7727	3	11	11	3	252-298	0.338	0.091	0.326	+	+	+	+	-
Brz0216	0.5000	3	11	4	3	282-298	0.469	0.000	0.555	+	+	+	+	-
Brz0218	0.9000	2	11	10	2	295-297	0.172	0.200	0.164	+	+	+	+	+
Brz0219	0.2727	8	11	11	6	294-304	0.768	0.818	0.778	+	-	-	+	-
Brz0220	0.5625	3	11	8	2	297-299	0.438	0.125	0.371	+	+	+	+	-
Brz0221	0.8750	2	11	8	2	283-291	0.191	0.000	0.195	+	+	-	+	-
Brz0222	0.8889	2	11	9	2	346-348	0.187	0.222	0.178	+	-	+	+	-
Brz0223	0.8000	2	11	10	2	276-288	0.307	0.400	0.269	+	+	+	+	-
Brz0224	0.8889	2	11	9	2	297-299	0.176	0.000	0.178	-	-	-	-	+
Brz0225	0.5000	2	11	2	2	316-320	0.250	0.000	0.375	-	-	-	-	-
Brz0228	0.5625	3	11	8	3	305-309	0.479	0.125	0.447	+	+	+	+	-
Brz0231	0.9000	3	11	10	3	294-298	0.176	0.200	0.177	+	+	+	+	-
Brz0232	0.5000	6	11	11	4	294-300	0.584	0.727	0.533	+	-	-	+	+
Brz0233	0.5625	4	11	8	3	296-300	0.520	0.375	0.496	+	+	+	+	+
Brz0234	0.7857	3	11	7	3	299-305	0.315	0.143	0.325	-	-	-	+	-
Brz0235	0.5000	8	11	11	6	284-300	0.659	0.636	0.664	+	+	+	+	+
Brz0238	0.5000	6	11	11	4	296-302	0.598	0.364	0.580	+	+	+	+	+
Brz0239	0.4000	7	11	10	4	301-307	0.667	0.500	0.665	+	+	+	+	+
Brz3001	0.4091	7	11	11	5	143-155	0.635	0.455	0.620	+	-	+	+	-
Brz3002	0.4091	7	11	11	4	140-152	0.681	0.727	0.666	+	+	+	+	+
Brz3003	0.3571	6	11	7	6	147-177	0.684	0.571	0.719	+	+	+	+	-
Brz3004	0.9091	3	11	11	3	138-153	0.162	0.182	0.163	+	+	+	+	+
Brz3006	0.8636	2	11	11	2	138-144	0.226	0.273	0.208	+	+	+	+	+
Brz3009	0.6000	5	11	10	4	122-140	0.518	0.200	0.509	+	+	+	+	+
Brz3010	0.7143	2	11	7	2	140-143	0.389	0.571	0.325	+	+	+	+	+
Brz3018	0.7857	3	11	7	3	237-246	0.335	0.429	0.325	+	+	+	+	-
Brz4001	0.8500	3	11	10	2	132-140	0.234	0.100	0.222	+	+	+	+	-
Brz4002	0.8636	3	11	11	3	144-160	0.234	0.273	0.228	+	+	+	+	-
Brz4003	0.6667	2	11	3	2	130-134	0.296	0.000	0.346	-	-	+	+	-
Brz4004	0.7500	4	11	10	3	145-157	0.379	0.300	0.368	+	+	+	+	-
Brz4009	0.3333	9	11	9	5	124-148	0.699	0.667	0.704	+	+	+	+	-
Mean	-	5.01	-	9.15	4.22	-	0.518	0.410	0.519
												180	134	174	184	85
												18	64	24	14	113
												90.9091	67.6768	87.8788	92.9293	42.9293
